# Supplementary material for: Measuring exposure to misinformation from political elites on Twitter
Source: Nat Commun. 2022 Nov 21;13:7144. doi: 10.1038/s41467-022-34769-6 (PMC9681735; doi:10.1038/s41467-022-34769-6)
Supplement: Supplementary file 4 — Source Data [file 41467_2022_34769_MOESM4_ESM.zip]

Archive with 46 entries (45 files):
- Source Data/
- __MACOSX/._Source Data
- Source Data/fig3a.csv
- __MACOSX/Source Data/._fig3a.csv
- Source Data/fig3b.csv
- __MACOSX/Source Data/._fig3b.csv
- Source Data/SI_fig4.csv
- __MACOSX/Source Data/._SI_fig4.csv
- Source Data/fig2c.csv
- __MACOSX/Source Data/._fig2c.csv
- Source Data/.DS_Store
- __MACOSX/Source Data/._.DS_Store
- Source Data/SI_fig3a.csv
- __MACOSX/Source Data/._SI_fig3a.csv
- Source Data/fig2b.csv
- __MACOSX/Source Data/._fig2b.csv
- Source Data/SI_Table8.csv
- __MACOSX/Source Data/._SI_Table8.csv
- Source Data/SI_fig3b.csv
- __MACOSX/Source Data/._SI_fig3b.csv
- Source Data/SI_fig3c.csv
- __MACOSX/Source Data/._SI_fig3c.csv
- Source Data/fig2a.csv
- __MACOSX/Source Data/._fig2a.csv
- Source Data/fig5b.csv
- __MACOSX/Source Data/._fig5b.csv
- Source Data/fig5a.csv
- __MACOSX/Source Data/._fig5a.csv
- Source Data/table1.csv
- __MACOSX/Source Data/._table1.csv
- Source Data/fig6a.csv
- __MACOSX/Source Data/._fig6a.csv
- Source Data/fig6b.csv
- __MACOSX/Source Data/._fig6b.csv
- Source Data/fig1a.csv
- __MACOSX/Source Data/._fig1a.csv
- Source Data/fig1c.csv
- __MACOSX/Source Data/._fig1c.csv
- Source Data/fig1b.csv
- __MACOSX/Source Data/._fig1b.csv
- Source Data/fig1e.csv
- __MACOSX/Source Data/._fig1e.csv
- Source Data/SI_Table10.csv
- __MACOSX/Source Data/._SI_Table10.csv
- Source Data/fig1d.csv
- __MACOSX/Source Data/._fig1d.csv
