# Supplementary material for: Measuring exposure to misinformation from political elites on Twitter
Source: Nat Commun. 2022 Nov 21;13:7144. doi: 10.1038/s41467-022-34769-6 (PMC9681735; doi:10.1038/s41467-022-34769-6)
Supplement: Supplementary file 4 — Source Data [file 41467_2022_34769_MOESM4_ESM.zip › Source Data/fig3a.csv]

	misinfo_expo_weighted	toxcity
1	0.443219932715641	0.399116542925311
2	NA	NA
3	NA	NA
4	0.450560822958516	0.0837889328571429
5	0.31906418398536	0.129079060362401
6	NA	NA
7	0.385533176612555	0.121649969242647
8	0.421249007988915	0.0906364855
9	0.396192272736149	0.127504580341683
10	0.611670297774738	0.189747165315068
11	0.53289193926054	0.1241760235902
12	0.583772906029332	0.126635409157895
13	0.546178129062441	0.19581022805421
14	0.359075033101798	0.257381100987013
15	0.522782017585298	0.349987938724477
16	0.483805905715819	0.231579102331169
17	0.43373794855622	0.138577021207568
18	0.37000061115241	NA
19	0.406512321069589	0.265669805638278
20	NA	NA
21	0.359632199262441	0.2869245675
22	0.467245534310037	0.164566048736842
23	0.554608445900133	0.269095056119009
24	0.412025492014581	0.1367060311
25	0.387724921600349	0.113458408858333
26	0.356107195026517	0.157795213603553
27	0.513386134761226	0.125607925975389
28	0.393950335291728	0.0781242289628571
29	NA	NA
30	0.473871391391395	0.0923553464465116
31	0.380453818685721	0.106698411617305
32	0.481276851628998	0.106441472814815
33	0.34958280754948	0.256304179078343
34	0.611455518536111	0.395909215
35	0.392520996616343	0.198326769096132
36	0.300914176006377	0.0633275489395349
37	0.592532024477466	0.224374355649842
38	NA	NA
39	0.523134376231707	0.274181225233809
40	NA	NA
41	0.316755835868098	0.198071523980474
42	0.355377737314651	0.26505442329666
43	0.34839352735684	0.158011467836722
44	NA	0.173666942333333
45	0.539270800702305	0.151486149759891
46	0.323486591468759	0.120895377722689
47	0.383126403619077	0.0789547066290101
48	0.533100559473863	0.0807636987744853
49	0.375067610263611	0.218940851642053
50	0.497178974313406	0.119713421513274
51	NA	NA
52	0.396791401694138	0.0626912246666667
53	0.339085740170582	0.0958632698602916
54	0.474687763438221	0.117749170150685
55	NA	NA
56	0.314597790046843	0.0872314876456068
57	0.447275965680787	NA
58	0.357086070104247	0.07448070776875
59	0.355699473467891	0.24369551266867
60	0.486157976247798	0.10860974284375
61	0.533624806990198	0.227842952666667
62	0.555215736751372	0.215225385555815
63	0.494972875836443	0.17414111262354
64	0.343700034480365	0.160076388333333
65	0.448634336954221	0.111369467557933
66	0.358757722502049	0.07709529259375
67	0.518398090764328	0.120787902320197
68	0.350130624000253	NA
69	NA	NA
70	0.547776582398839	0.224056094451348
71	0.459438928569585	0.410144147442606
72	0.583380661832005	0.184679894246485
73	0.495511150477513	0.176050923529038
74	NA	NA
75	NA	NA
76	0.575595213635421	0.182799762343378
77	0.399180076692059	0.172859265164286
78	0.574991119110203	0.156825841512448
79	0.360500929731833	0.263718095156468
80	0.3776670672259	0.123819626044716
81	0.361721092119308	0.108809216883892
82	0.339896644358354	0.252519321099756
83	0.448348671149391	0.135405488433613
84	0.390364963892118	0.146281073479487
85	NA	NA
86	0.576132928688864	0.217314196637069
87	0.581464496298488	0.229707890171015
88	0.361588679275266	0.184468377690035
89	0.368536545446332	0.17187897564916
90	0.346569349356831	0.207488748813132
91	0.573931520270576	0.338666298625
92	NA	NA
93	NA	NA
94	NA	NA
95	0.586114708275097	0.143044073058824
96	0.353534296997031	0.323242552764706
97	0.495723221553697	0.146006396344959
98	NA	NA
99	0.414760680980312	0.15956271912639
100	0.347358746349637	0.136519990764706
101	0.361693653990553	0.117844799468815
102	0.311900682539376	0.137116891294118
103	0.448393310579113	0.125467356365079
104	NA	NA
105	0.45387465374873	0.103191862222222
106	0.44346076372173	0.228450970641884
107	0.476829580295586	0.101105018935735
108	0.566776829327481	0.161566265
109	0.565683607325504	0.150526496954354
110	0.312558000836573	0.0908213463333333
111	NA	NA
112	0.489586137155757	0.144653571168666
113	0.35434810876896	0.126062042080733
114	0.573381105947578	0.278824371716342
115	0.350723407957683	0.15212434761117
116	0.372209687539836	0.153922093829368
117	0.337017381126078	0.181144239265502
118	0.556074694808888	NA
119	0.362791670551679	0.184073784364159
120	0.617615009063815	0.101071323942356
121	0.442453963849206	0.15888256475762
122	0.610057446959489	0.258083658046866
123	0.420232177672518	0.199500970738567
124	0.356363148966546	0.159633555935489
125	0.351444070951327	0.204793489018162
126	0.359764053945227	0.219650651515723
127	NA	NA
128	0.624619412648171	0.385075908160494
129	0.509890682117647	0.150653486376543
130	0.389932335215108	0.144090920369356
131	0.377518238460624	0.163593466627907
132	0.288323156093725	0.175051905604058
133	0.43453347919895	0.10038378493162
134	0.414947556190596	0.332424852391685
135	NA	NA
136	0.508235630485436	NA
137	0.544987710172586	0.316691331854519
138	0.588409084258712	0.28951710350235
139	0.372137181500459	0.2214300425
140	0.589465907236782	0.228724352412526
141	0.605597840529327	0.266806436406327
142	0.601035233648917	0.256603829886463
143	NA	NA
144	0.573884224609048	0.144869073656684
145	0.374843311793497	0.115922382341776
146	NA	NA
147	0.333206066441867	0.209438592847085
148	0.487510883586737	0.53490317
149	0.510812285980295	0.284307457248089
150	0.392504454856746	0.13205577
151	0.428305025910122	0.209373491888889
152	0.36458935022602	0.16016379027027
153	0.375802952910458	0.144271800946943
154	0.427229951222791	0.074091382
155	0.336094122677843	0.323062939926451
156	0.389855343727568	0.167340742356978
157	0.60112008655667	0.339923952111111
158	0.564113677977067	0.160072204037594
159	0.523569080097491	0.1001524722673
160	0.590752172478039	0.111546853177305
161	0.548501334263123	0.190061268153389
162	0.558353104019508	0.280573443454545
163	0.602706369673926	0.148442315623888
164	0.380451759968404	0.240300334797751
165	0.387148449865464	0.271045674330669
166	0.375352776196522	0.231427166413659
167	0.357624405547621	0.147648598732653
168	0.346449052142666	0.173109491044444
169	0.627608028617426	0.311585006117647
170	0.542312489886624	0.111719140047771
171	0.348120050232927	0.218340827189302
172	0.398143965507652	NA
173	NA	NA
174	0.576496872484414	0.137416143993221
175	0.408912818626712	0.112104304889227
176	0.574451373875934	0.242165642305
177	NA	NA
178	0.638248903347556	NA
179	0.451910943897507	0.185842538800087
180	0.585713823906555	0.144598481898577
181	0.341899106864838	0.0906294895918114
182	0.452724955919137	0.2593883005
183	0.341005603409481	0.282962109663161
184	0.354015531966003	0.107136869705071
185	0.498124299842555	0.196250321495913
186	0.381165209883746	0.266484097045968
187	0.363690796331498	0.214176879727297
188	0.444059154367116	0.102332558933305
189	0.573894623743487	0.221994051196021
190	0.325224031905472	0.204892706785545
191	0.378929866435451	0.215634102909091
192	0.501321388264925	0.283974181762401
193	0.420854426783325	0.238363570036505
194	0.456871724362149	0.218482234354839
195	0.426501378073853	0.182755780246033
196	0.517702763861855	0.0789235755573212
197	0.409019939914971	0.134075494082281
198	0.383120430719078	0.190996333965312
199	0.354074936372887	0.136050721800412
200	0.673978526605732	0.157387408333333
201	0.354968419828145	0.543600121201884
202	0.415020784581699	0.0939603967612512
203	NA	NA
204	0.389140272507103	0.128360836741574
205	0.375328925286381	0.254198147876969
206	0.372060583313835	0.23587896093253
207	0.569651033436509	0.198353244659
208	0.419010879693568	0.182390894158836
209	0.370746935389551	NA
210	0.377435175651916	0.241162504276764
211	0.34972505957341	0.0819054966666667
212	0.360988885484496	0.10568975691195
213	NA	NA
214	NA	NA
215	0.384724142519507	0.135346355
216	0.526792298602977	0.038226709
217	NA	NA
218	0.378540670822732	0.198723655792804
219	0.485668682246554	0.160262762681818
220	NA	NA
221	0.570075895718736	0.229202913088235
222	0.541816172372532	0.222535886490882
223	0.60574315649261	0.201223888893617
224	0.427458764763537	0.213074215289212
225	NA	NA
226	0.377238877481458	0.271651667183908
227	0.302052021534087	0.108211733810427
228	0.418801446781265	0.131367918550746
229	0.39776228698469	0.12542462071123
230	0.364401131191043	0.214995801183096
231	0.540226546374996	0.201162609101936
232	0.450913277879264	0.0930076266
233	0.369892821145421	0.258709640216561
234	0.495333630830148	0.139520842466428
235	0.353113217714368	0.209067210143496
236	NA	NA
237	0.571195740616041	0.201289223621328
238	0.35803527792627	0.110358975393054
239	0.346328878758636	0.117495156255411
240	NA	NA
241	0.474850493247019	0.146797364458733
242	0.359874092992741	0.211184567199871
243	NA	NA
244	0.523617265126272	0.183117892840889
245	0.520989943917704	0.242156610943784
246	0.491972916473704	0.340424269211921
247	0.338633689546084	0.216557963001708
248	0.60265887082635	0.281585990813221
249	0.490986360657107	0.0839415483939394
250	0.432684850948429	0.169864881821267
251	0.368575983546425	0.217948305
252	0.459936311997497	0.130874404558403
253	0.379539068283077	NA
254	0.554502251877692	0.139785614511811
255	0.545856171204716	0.144389079285714
256	NA	NA
257	0.385000423331946	0.180630795939533
258	0.510287927231267	0.319905611946588
259	0.450694882572806	0.101433358228505
260	0.603947390201717	0.149331536357143
261	0.377764245708057	0.114915511134036
262	0.379780391289176	0.109943451490566
263	0.358452203888461	0.155089364198951
264	0.399993599249004	0.28102234483871
265	0.576931589566972	0.26973055680597
266	0.317581387468148	0.241042001410212
267	0.584605857613879	0.194668000026205
268	0.553366100695046	0.139828075476362
269	0.42343213955253	0.382360224586307
270	0.570420511024573	0.162985734632558
271	0.506330104125976	0.268314141956197
272	0.377820517393471	0.137480812222222
273	0.605381229396733	0.149000013740157
274	0.354167646384493	0.104828788242424
275	0.578466086579432	0.18974929710162
276	0.310900938635239	0.105208659345937
277	0.368398086749535	0.274049276432584
278	0.408105850483848	0.150755006846512
279	0.647630506131605	0.137198078750102
280	0.337977813273657	0.197554225965864
281	0.350227828578005	0.163758846660714
282	0.388919044653293	0.190286047670949
283	0.561355821709513	NA
284	0.514381352347386	0.309852212495
285	0.354834477463047	0.235749105590624
286	0.405644722801807	0.159993733447312
287	0.539462851963342	0.0831347567777778
288	0.430142558348131	NA
289	0.355572050211121	0.199298570248874
290	0.52524524698824	0.0696865494
291	0.528270877785048	0.232767267937124
292	0.438865220286088	0.0723762793137255
293	0.457967711781905	0.0890629981593137
294	0.334954850716816	0.156437658657143
295	NA	NA
296	0.540668022533717	0.268726329922643
297	0.576185045319998	0.140781827069182
298	NA	NA
299	0.384062966143577	0.240901106319538
300	0.572805865943504	0.218713961971581
301	0.345572419740182	0.159762591169549
302	0.343742191027257	0.22999084648773
303	0.653061058671924	0.222320965705882
304	0.557402738697609	0.208889012001477
305	0.569920305819209	0.218494361861138
306	0.425660644108308	0.0791904254899329
307	0.37132018882215	NA
308	0.394313298409177	0.181986202576577
309	0.381086051542656	NA
310	0.348342921893777	0.303525115251173
311	0.477711310923412	0.290405472887225
312	0.547823433589015	0.327744621071795
313	0.572105317835254	0.189318735490541
314	0.398570024172373	0.187004447850467
315	0.348655502599855	0.205085371479559
316	0.38887129000239	NA
317	0.557813327373157	0.221163370274108
318	0.579676051866377	0.139839056107586
319	0.590465744301694	0.331644644633382
320	0.353979337818678	0.308803884941485
321	0.545398156679183	0.248176323347693
322	0.370469916328259	0.189083798804238
323	0.343558221554229	0.193538053217391
324	0.360122502493892	0.127085753818709
325	NA	NA
326	0.636814451979214	0.287615244336092
327	0.344622248353149	0.348204030844667
328	0.359405292456604	0.207937050895403
329	0.402517378233846	0.133757978602058
330	NA	NA
331	0.348206025683818	0.29961097897296
332	0.445188263366497	0.257889629604643
333	NA	NA
334	0.348224859234901	0.275246069597544
335	0.517345578203317	0.16346352792
336	NA	NA
337	0.52918897973567	0.169650386868324
338	0.339258333267141	0.191208337297297
339	0.479665917559026	0.118272370273679
340	0.440465131556363	0.140855648333079
341	0.481512636766618	0.139765975134955
342	0.355964468053308	0.157578291461736
343	NA	NA
344	0.430289939156903	0.156654065718106
345	0.435421512178196	0.241654855728322
346	0.362797722204211	0.219682810195319
347	0.405390629326841	0.108728895263441
348	0.425114964231139	0.183664682950153
349	0.227886820830983	0.106628321326923
350	0.364946544093419	0.237599856443125
351	0.381833909204327	0.206848750025559
352	0.478514925736732	0.119777858889418
353	0.45839253116444	0.200589913083333
354	0.375595577099925	0.121676516845403
355	0.355335542206622	0.27199460323572
356	0.489181179316715	0.0874368880843404
357	0.470291672199599	0.25137018619849
358	0.591241243228806	0.231267263316238
359	NA	NA
360	0.383496156107051	0.325088656886238
361	0.37797342740014	0.137033516603288
362	0.48372386177888	0.055482782
363	0.351880128398814	0.122133997842315
364	NA	NA
365	0.344390608666566	0.225302072372908
366	0.510590535940374	0.158578584942553
367	0.640525201102756	0.195318601852273
368	0.335172474183813	NA
369	0.335216356544526	0.179052171802008
370	NA	NA
371	0.403422672930784	0.135050705698333
372	NA	NA
373	0.55192231383426	0.183482995825652
374	0.485906652006049	0.130962161774878
375	0.616654307595501	0.251664251337492
376	0.584722753973268	0.268103928571429
377	0.428687296698874	0.198256102906892
378	0.280721895970075	0.127919155246906
379	0.378030765228653	0.180971137156374
380	0.594797573671787	0.16176925425
381	0.391510584230918	0.05593197
382	NA	NA
383	NA	NA
384	0.34514249963133	0.198998055092623
385	0.584949388064542	0.213620146023243
386	NA	NA
387	0.426547489228995	0.18677744157377
388	0.355167122950706	0.105034972436052
389	0.352669398997387	0.110014700094993
390	0.373804109589041	NA
391	0.382836511095614	0.115013214503584
392	0.384880097806152	0.278091956852259
393	0.464384410048976	0.160342093780923
394	0.385768461215722	0.155988531720543
395	0.573638472074399	0.246766655563636
396	0.385145085956198	0.149533157718663
397	0.328625456014137	0.4154187
398	0.482108274198922	0.146541494760606
399	0.352882574894519	0.173060478254851
400	0.46538678817092	0.137229577165121
401	0.590206305713132	0.3203347073
402	0.552144182186185	0.12070323666568
403	0.388859213601374	0.245387845127706
404	0.323144363540372	0.075632470568
405	0.574638593103944	0.228049721517094
406	0.431548433478123	0.1341374125
407	NA	NA
408	0.533664275740409	0.224617205733753
409	0.449929614987495	0.254711529748859
410	NA	NA
411	0.361888714638405	0.125923283467206
412	0.652020038244796	0.245613402412392
413	0.338647880638048	0.217050927278188
414	0.295180952424338	0.118466216119943
415	0.367077077227641	0.30838361287153
416	0.602808235219489	0.200405084426966
417	0.458351774474398	0.135039445
418	0.341872523637933	0.12306228201963
419	0.538826405244318	0.182636041666667
420	0.499784917114384	0.21727966817472
421	0.627753894998116	0.185558628831336
422	0.365897422778577	0.286001718422636
423	0.452146034046219	0.0986951020402477
424	0.332096799687838	0.144930501643526
425	0.370685929937114	0.212562854045872
426	NA	NA
427	NA	NA
428	0.543515787823426	0.219776689847987
429	0.540617268181197	0.144263136116505
430	0.562919888323279	0.201433364822129
431	0.419822663353552	0.075305429
432	NA	NA
433	0.431379214450472	0.0831482688333333
434	0.568873943143486	0.183327446728975
435	0.557819972656275	0.181494379747785
436	0.505021299592425	0.114541751
437	0.359901432486055	0.196334831424855
438	NA	0.09330088925
439	0.558668440236558	0.126760566625
440	0.552003373038121	0.168958508512766
441	0.367367291297627	0.141124934065291
442	0.60236476236869	0.217414728157692
443	0.323489443431815	0.228897725733333
444	0.360847282245568	0.145854228666667
445	0.589480774628122	0.15692564194
446	0.430700513972903	0.07098972275
447	NA	NA
448	NA	NA
449	0.535786938764053	0.131811445
450	0.528655239210293	0.19021242448364
451	0.391646867759646	0.0638277605
452	0.361923660727462	0.189077875129231
453	0.436044372283728	0.197103013893956
454	0.305000339131162	0.0786950226123982
455	0.444402946722019	0.187010382321748
456	0.505164240427117	NA
457	0.506241262809375	0.0728881986956522
458	0.427859798032648	0.264992600030111
459	0.335508871033259	0.245851219006609
460	NA	0.119557475
461	0.379658123866882	0.0871226122019863
462	0.400921397377026	0.171804898794694
463	0.348647203399642	0.240887810829138
464	0.340040346855537	0.202475181637569
465	0.575432090247345	0.0831343460571429
466	0.421851265822785	0.152533350769231
467	0.503599727404875	0.300274806
468	NA	NA
469	0.409413201899258	0.219283917560662
470	0.56725225118128	0.271002706936043
471	NA	NA
472	0.363875975989482	0.341246045
473	0.329472385742141	0.124947704970588
474	0.397436653798693	0.0895878840444407
475	NA	NA
476	0.468332649822352	0.06269408
477	0.286893469177138	0.104385134378855
478	0.35248287479268	0.0879124708828829
479	0.401700753737021	0.0910513382074503
480	0.486940931650047	0.124051373448372
481	0.5193019216069	0.31731687727451
482	0.596290418346579	0.103807860454545
483	0.607180965241306	0.0986586493333333
484	0.353524453509836	0.508546454051454
485	0.354384738481439	0.204395587359447
486	0.439728560418886	0.255271420997579
487	0.396491628775723	0.148484944825768
488	0.566978819738486	0.147819038860656
489	NA	NA
490	0.47245330711721	NA
491	0.387112046278803	0.378225202246231
492	0.469955333609814	0.174500659369637
493	NA	NA
494	0.351864031694439	0.2125555463125
495	0.576433489862126	0.167532142983759
496	0.520827705207533	NA
497	0.370933529254845	0.163269028572517
498	0.332556900963312	0.133739368
499	0.597152111151141	0.211397162381188
500	0.399047543256113	0.109884629778688
501	0.390261545443888	0.21764475
502	NA	NA
503	0.39575339640149	0.172665092
504	0.366160952154999	0.119129625666667
505	0.341829874656351	0.0910278214139714
506	0.395942427780221	0.149467006605069
507	NA	NA
508	0.338755938916399	0.210706314875071
509	0.525143427736376	0.224777062707965
510	NA	NA
511	0.384744766811727	0.240532456481621
512	0.345896522272764	0.198784141266667
513	NA	NA
514	0.356704181805717	0.160611094300699
515	0.404640569245199	0.278583313305556
516	NA	NA
517	0.331239855010312	0.175478084103448
518	NA	NA
519	NA	NA
520	0.377464107312996	0.234735817760674
521	0.398171554706446	0.416900334904429
522	0.531386037326005	0.422354510711513
523	0.551408143821715	0.0905134004285714
524	0.52932822881605	0.139548756634615
525	0.425909307556867	0.241646674853951
526	NA	NA
527	0.4439811770147	0.14291419
528	0.353225654020625	0.146858963941734
529	NA	NA
530	NA	NA
531	0.602182820331579	0.197778096711552
532	0.522196955849899	0.343937215905847
533	0.64796181103133	0.21422550525
534	0.557727301587105	0.225397751934744
535	0.635457372923719	0.121802816333333
536	0.539076300362015	NA
537	0.349564769164755	0.160695865071429
538	0.450603839675703	NA
539	0.409833215598214	0.149654059206412
540	0.363909488692493	0.0918371280515305
541	0.476380892635786	0.134612763333333
542	0.582130881095465	0.244581919309012
543	NA	NA
544	0.552142880796723	0.333001143353124
545	0.335614638902852	0.158542303111111
546	0.532080255970088	0.20943498570996
547	0.379033116733387	0.118427324857143
548	0.358358097929097	0.125189558245238
549	0.379598529724192	0.124777046510204
550	0.564244472825624	NA
551	0.400957381106827	0.0674188355555556
552	0.378392221177612	0.165353246167259
553	0.36488137161936	0.227998327534135
554	0.438816826891421	0.126003285633333
555	NA	NA
556	0.359597646583004	0.110160848991375
557	0.551891624650426	0.13851313994976
558	0.436739779571688	0.180348976688045
559	0.531911883506477	0.182369604809415
560	NA	NA
561	0.375078838345855	0.261119486625806
562	0.576299746395801	0.176506846509148
563	0.357597120669766	0.229434965708361
564	0.426928100317075	0.090042026072428
565	0.586591742632081	0.245594939332393
566	0.43062183523902	0.110598208074074
567	0.513895689691716	0.155511075545852
568	0.367751236306092	0.138374472542052
569	0.337960814785445	0.149758656268385
570	0.331076768969544	0.14655105191889
571	0.566549799313155	0.234390158986071
572	NA	NA
573	0.389030196603156	0.28794064681982
574	0.535748970610589	NA
575	0.424017405681397	0.147822677325993
576	0.339253428944944	0.112488945363905
577	0.571423343182908	0.222705394365731
578	0.620819789960922	0.108150768360778
579	0.482172875102285	0.249631105
580	0.337651516306063	0.121402587393
581	0.554194337585526	0.0962634055
582	0.40018090437345	0.155642518147683
583	0.602479139624288	0.198857028594907
584	0.462379198609957	0.179981051030336
585	0.5294054066135	0.194660038489337
586	0.565293881640646	0.151511185916959
587	0.390506421782258	0.10843897211828
588	0.33756600254204	0.162008148962347
589	0.457022364452342	0.103225962181818
590	0.453241867793552	0.185067253947917
591	0.613835485554793	0.24810255935954
592	0.359321908726548	0.317352964009597
593	0.369271859579332	0.203651172310838
594	0.496675160892394	0.0989232185714286
595	0.607210010354703	0.151660401285714
596	0.360767300388663	0.184811196901699
597	0.432207494031743	0.145355288587865
598	0.53710318916988	0.289337777858903
599	0.50693489968139	0.0901498886649944
600	0.394371982481904	0.0989621259748269
601	0.379704136460812	0.266351596412039
602	0.520552297033015	0.230451010681201
603	0.555581731346602	0.3252328283308
604	0.385151980165709	0.101033483087912
605	0.358161767659396	0.149930766625676
606	0.361989592740379	0.153114134716981
607	0.595308360731563	0.290514372153023
608	0.598817651463173	0.170205001568543
609	0.607039592771264	0.204772696198806
610	0.532907155701983	0.164802813418723
611	0.517039108052422	0.335615010350034
612	0.434230899522226	0.130375590061359
613	0.563749913077132	0.206899793266013
614	0.342483402268069	0.184311177369923
615	NA	NA
616	0.444454471092052	0.110688804272727
617	0.391100106625612	0.159945582907407
618	0.360705255349822	0.260385712922581
619	0.363148918912001	0.243149432037174
620	NA	NA
621	0.359341195278125	0.11548133568
622	0.455780116293029	0.149215462565571
623	0.377693922515262	0.131305287886154
624	0.493722824029674	0.363264345
625	0.51683844637475	0.2072734245
626	0.350695738027491	NA
627	NA	NA
628	NA	NA
629	0.344555700573753	0.095372554680261
630	0.317546701594917	0.133106114783378
631	0.533715193782484	0.112901125917098
632	0.557991209719499	0.15352276047235
633	0.575316126106176	0.339539228818182
634	0.551304751789323	0.0966887628891688
635	0.393138211857468	0.12590629550637
636	0.357267468230046	0.151852303666667
637	0.329021480043007	0.179245073487026
638	0.35669517000266	0.0792471434021352
639	0.617810488005107	0.238888003786665
640	0.396968944677868	0.239266469887838
641	0.360564423629917	0.102434434
642	0.410463681379269	0.111425295
643	0.360615412276746	0.192470035621725
644	0.576994372708261	0.161419935197811
645	0.550795859180057	0.22875714340013
646	0.466669487621147	0.362477462666667
647	0.419519115511041	0.180371097985673
648	0.39060956075183	0.234443136823123
649	0.348337188224984	0.21796982988836
650	0.342524916943522	NA
651	0.47732695075718	0.16708147453478
652	0.350929315665819	0.231923516
653	NA	NA
654	0.357720593555497	0.0893880062811894
655	0.332225889368342	0.124386465502186
656	0.421987154231644	0.094726896
657	0.450656845941453	0.1671425934375
658	0.552493149372941	0.0946639505714286
659	0.368152498470741	0.11824194537865
660	0.555198136104145	0.135111577916667
661	0.404831569778631	0.182719126971831
662	0.384381755375414	0.140000062459412
663	0.372293381821978	0.25381819812327
664	0.547695845006097	0.179697552280303
665	NA	NA
666	0.523267317089959	NA
667	0.526860709502389	0.316379735236136
668	0.575494496627994	0.245340402959464
669	0.557507891421404	0.199500164068076
670	0.583439184596431	0.278303979459574
671	0.583558126800612	0.198665687075054
672	0.592204968803205	NA
673	0.556165222097928	0.266611592136552
674	0.443463008081283	0.13334215164557
675	0.42865145603578	0.155924776984848
676	0.388882178778036	0.0796071960526316
677	0.35533903668612	0.23216925165312
678	0.407743473808154	0.112571786502732
679	0.333146829126642	0.250236803060241
680	NA	0.112500840012244
681	0.62461503425081	0.0485679252444444
682	0.468504033670849	0.192968582257604
683	0.490875088157563	0.118653997918384
684	0.354296974650353	0.192550105704032
685	0.357863978742387	0.407700784
686	0.573288008680401	NA
687	0.577559767696944	0.167431577136437
688	0.625716066972819	0.170478012399061
689	0.392352818351948	NA
690	0.430775484264286	0.213714400075758
691	0.385898250590908	0.262747492598563
692	0.338860996813465	0.102641190225757
693	NA	NA
694	0.396417413422387	0.096367775922554
695	0.36191365626613	0.245691717984874
696	0.578758976230534	0.167723782955622
697	0.427893371996088	NA
698	0.374185232810196	0.105830166140152
699	0.481464348380009	0.122245036426347
700	0.338304409288836	0.237711351739812
701	0.550435307046052	0.23971747402027
702	0.570636452962016	0.152578742128788
703	0.315835097888004	0.233607449016303
704	0.587778515668006	0.247471478894737
705	NA	NA
706	0.550778388211002	NA
707	0.533287943742502	0.0933500430322581
708	0.551465555565884	0.117993357666667
709	0.431400428810227	0.223032419664804
710	0.552140002893114	0.2763892615
711	0.409658686711938	0.219371161615494
712	0.359935505776849	0.202018494113335
713	0.606176734616652	0.241889022333333
714	NA	NA
715	NA	NA
716	0.35180555317817	0.301578491274627
717	0.384966180428845	0.18852711028081
718	0.35566208245434	0.245655834942857
719	0.334908004964402	0.0897303188111837
720	0.383074040908343	0.147944977870649
721	0.603477376970643	0.0863128389310345
722	0.546928607022591	0.11018756281071
723	0.426399064727466	0.0892440104163522
724	0.503243788044902	0.157263199646154
725	0.35291290677484	0.291649629190355
726	0.36928082149122	0.107781074566167
727	0.504961877953662	0.065494776
728	0.375559891996534	0.254922736217558
729	0.440930326031582	0.115404069625665
730	0.512755659785625	0.111025455
731	0.576937493822532	0.197589008166521
732	0.585800001871465	0.065096385
733	0.357855813590722	0.236700498345281
734	0.452424967017624	0.15147174905855
735	0.380999950080999	0.130550880743396
736	0.536402220404688	0.186297166544417
737	0.565847451862993	0.183922372083333
738	0.427870579113969	0.0438520053876993
739	0.341902723536338	0.234595314560976
740	0.586119731880464	0.156780651090909
741	0.45163754034084	0.09300904278
742	0.576020621240212	0.235443908958667
743	0.45763219216479	0.276808762779661
744	0.375172227762412	0.170662639061225
745	0.44057417669709	0.171529649916667
746	0.574118791195549	0.152228360084746
747	0.578728136449955	0.152885346840659
748	0.580423929464279	0.144874806624309
749	0.466233964210342	0.111176645016177
750	0.369977948143042	0.0820889445122995
751	0.43002103512406	0.11518143394616
752	0.344124222139724	0.324162802574817
753	0.349342596682939	0.137874734331691
754	0.594899244202615	0.22714880907941
755	0.453962343319956	0.22134040448
756	NA	NA
757	0.515529627376541	0.15550555
758	0.275352384640326	0.115500164605063
759	0.495134827805082	0.235524614545455
760	NA	NA
761	0.418612188606834	0.133962251384774
762	NA	NA
763	0.345222311335691	0.120826850377778
764	0.384363990955173	0.309738668382553
765	0.559581408335981	0.299347730938144
766	0.516317927728319	0.174678131791822
767	0.47768092083143	0.227792866932188
768	0.560017323791341	0.220586316931624
769	0.424554432364304	0.153524768028163
770	0.584403249441401	0.1146405343125
771	0.367961993998228	0.145684408724722
772	0.5800217045361	0.234939634788003
773	0.43289820434906	0.157011017888567
774	0.491493773095378	0.154003217234848
775	0.383478014230181	0.0962559755189307
776	0.485302905437777	0.321484603923077
777	0.378203741907162	0.178422070815934
778	NA	NA
779	0.364885202906999	0.114918081714286
780	0.420376355942467	0.0690893682226277
781	NA	NA
782	0.342298096068186	0.228404239124332
783	0.449782417504039	0.0923573771605416
784	0.357902451556597	0.161108047695225
785	0.439185469601812	0.137382673762463
786	0.501857679772897	0.148154903673469
787	0.408426117074835	0.103072737553571
788	0.351013913495131	0.127495667072873
789	0.370315522782546	0.1359777007
790	0.451604638860662	0.16553095442
791	0.576133489340939	0.364662528822529
792	0.360487063781632	0.140984417234043
793	0.350543376923003	NA
794	0.357346426943524	0.117840852666517
795	0.313930701873909	0.176202775763566
796	0.414183522244933	0.127518571794781
797	NA	NA
798	0.396524647328184	0.275132291198748
799	0.463983814794468	0.0989266100555556
800	NA	NA
801	0.524925653977918	0.120531296251082
802	0.369667463004225	0.169624532155058
803	0.515155673573877	0.181091400711965
804	NA	NA
805	0.341517301208849	0.203727268867773
806	0.359207044685214	0.126508737741696
807	0.370625871431041	0.218221406
808	NA	NA
809	0.346921485164948	0.0954094521555556
810	0.412184366574471	0.139247844658307
811	0.51594536436752	NA
812	0.384231045682948	0.29171145
813	0.349032276062701	0.161432358413592
814	0.395828047491011	0.32732374
815	0.383105197790185	0.312090446836035
816	NA	NA
817	0.349075517193085	0.2015407152897
818	0.3444235584831	0.151296270017857
819	0.427129119188173	0.371306625612708
820	0.234034301297341	NA
821	0.350864105485321	0.211510988687029
822	0.337150765248308	0.350946728333333
823	0.607360058695972	0.278654567806533
824	0.546102699885697	0.210644593218556
825	0.575077815864384	0.236926311155348
826	0.596206573932703	0.16522221
827	0.342288964704289	0.156448821666667
828	0.517644554586071	0.266492561757953
829	NA	NA
830	0.449287675318366	0.0890765013910088
831	0.503100950519611	0.285278686090225
832	NA	NA
833	0.378909639170291	0.289318648524742
834	0.443511791184621	0.133347764395349
835	NA	NA
836	0.362079743918246	0.140343374686064
837	0.442624481822045	0.105237454538462
838	0.367227934386232	0.143329645888825
839	0.43117163431485	0.199831372053354
840	NA	0.145645489303304
841	0.337164779179542	0.0952813426094059
842	0.554965207803657	0.176453634310246
843	0.545023957567094	0.167547813808728
844	0.463909658652693	0.17089119757429
845	0.626272826676965	0.188299236939002
846	0.554165882784822	0.195375064723757
847	NA	NA
848	0.328169331379208	NA
849	0.577670651273969	0.206200664713041
850	0.442851899166019	0.106631355829433
851	0.342354367223441	0.153308413727431
852	0.561483367284442	0.221979964436055
853	NA	NA
854	0.57689032763214	0.182019045941295
855	0.359229998886315	0.156024927977182
856	0.536394204541574	0.203551771663422
857	0.371596603056529	0.257924317017896
858	0.382524469247602	0.110502602019648
859	0.426249487685187	0.0936126242019231
860	0.543052531380955	0.186856584282845
861	0.374274736515299	0.146001905240669
862	0.333082073609219	0.109839291761342
863	NA	NA
864	0.437114444601488	0.143964778092783
865	0.380366481811754	0.2181262052928
866	0.369557512230101	0.238400835908886
867	0.591992309308151	0.227862541769376
868	0.369539102768946	0.151864767250518
869	NA	NA
870	0.588082667017679	0.205471132951803
871	0.364107338075737	0.112808203456693
872	0.502857186188554	0.0906674788125185
873	0.621956731440448	0.149621354886441
874	0.597847189704746	0.397417520275862
875	0.447477069499257	0.174835647799347
876	0.393048520535174	0.201881910135534
877	0.362822380250333	0.199418710801201
878	NA	NA
879	0.430545233739863	0.102953995490664
880	0.446407820206018	0.189015312148205
881	0.359077473779562	0.232837039207297
882	0.372784625012765	0.106079364523183
883	0.245164763296561	0.168685504433966
884	0.340876771120484	0.196061274933659
885	0.387942154864183	0.172034356027027
886	0.356309692301061	0.208446217666667
887	0.366294529998137	0.172910902396985
888	0.454505295335301	0.170862299738806
889	0.551427233068474	0.169653748407895
890	0.442214314402571	0.110800872058683
891	0.561522898888217	0.239300251153846
892	0.447828184767628	0.115072473
893	0.34609266847011	0.254405932387936
894	0.500121493449375	0.15341591809029
895	0.595618945288327	0.107702485357962
896	0.346980093143373	0.145180520666066
897	0.371756055268423	0.0903669856666832
898	0.374600392720996	0.0870937608344156
899	0.477373466116748	0.139304854085556
900	0.412302212237774	0.0919144510389659
901	0.387416695245688	0.145945210753012
902	0.575433409524469	0.229387446969251
903	NA	NA
904	0.595623342873281	NA
905	0.3130769108176	0.125373732396122
906	0.314546028802857	NA
907	0.570870968091793	0.138004701392958
908	0.352556935852922	0.250928366474242
909	0.276118218049897	0.106441838170777
910	0.571441284758878	0.221106855480215
911	0.366895487491268	0.165117694895677
912	0.590248898739302	0.226233354143541
913	0.465820860965456	0.111217320939775
914	0.339131592275828	0.127448246529412
915	0.469642304626563	0.170068062714286
916	0.552693106673055	0.384351816418804
917	0.582236445705024	0.0992859038529412
918	0.381409475112644	0.136352854444444
919	0.335515117449116	0.106218288885644
920	0.416846803433459	0.296784567160221
921	NA	NA
922	0.416994133183582	0.123362632049172
923	0.522431074782134	0.15232368
924	0.605716566396378	0.132844283996182
925	0.442505516029138	0.0888611368436227
926	NA	NA
927	0.407954508076869	0.142806551079573
928	0.347175113015675	0.190581216955567
929	0.349834070665512	0.232203584892505
930	0.349773111980165	0.208959926111111
931	0.382105108710577	0.0540024296666667
932	0.4289602487989	0.129318565701673
933	0.446879492302157	0.103933173743902
934	0.60268729349421	0.323702582333211
935	NA	NA
936	NA	NA
937	0.342801043156491	0.32773107808908
938	0.353791375947824	0.257956833531561
939	0.388057828502256	NA
940	0.437093007481686	0.143049539902913
941	0.333795040400518	0.17542547545679
942	0.464560560989871	0.1104237699375
943	0.394951567718882	NA
944	NA	NA
945	0.566345924039289	0.231667435349057
946	0.341265804191053	0.181139020803714
947	0.530158104512981	0.223473004618542
948	0.37527218569541	0.11441955734375
949	0.456839335414609	0.22815741014
950	0.419235899244858	0.0866755816142857
951	0.390579250732725	0.135446270037697
952	0.56034439562206	0.243582025504789
953	0.39257750346417	0.227919386899038
954	0.392096650036092	0.295276664370629
955	0.342169889216557	0.175661419228395
956	NA	NA
957	0.408678693271322	0.158761771875
958	0.38262884725565	0.239627510705195
959	0.573933751584711	0.227392556734057
960	0.417067036046299	0.0807705486
961	0.32946502903092	0.100059620241123
962	0.364270370790563	0.265121506017535
963	0.391537490810665	0.250057275031669
964	0.393953813102698	0.126075128739362
965	0.494274002186357	0.1082997664
966	0.354263633056001	0.257258533367381
967	0.573130302260615	0.178560942517857
968	0.406137238094529	0.271706231605071
969	0.472150668913545	0.130612643216471
970	NA	NA
971	0.379335140668956	0.198125811512042
972	0.37285798587926	0.19899708149581
973	0.362933601074377	0.161244357438981
974	0.376148176217447	0.14490876650262
975	0.639531390761369	0.399109352138346
976	0.506658093221045	0.247882384125828
977	0.573563608353163	0.25845709237807
978	NA	NA
979	0.492140537746736	0.224833636844696
980	NA	NA
981	0.513924794861579	0.27654460024782
982	0.534699929372196	0.15038103
983	0.555347387208408	0.182603042733057
984	0.468075913548072	0.1917935
985	0.347652881812696	0.232783286876821
986	NA	NA
987	0.559990355389349	0.187804351663275
988	0.596429431990722	0.103208015333333
989	NA	NA
990	0.369610011281074	0.0833907451953125
991	0.356852822714962	0.11355580684183
992	0.536831123244271	0.406761407046404
993	NA	NA
994	NA	NA
995	0.561688596300207	0.17967660584743
996	0.37601430110935	0.164162210333333
997	0.421947438055155	0.168602119574512
998	0.362442587500088	0.197366406529687
999	0.456220005758382	0.133076866614702
1000	0.366000155163863	0.0820650862528365
1001	0.374894170309164	0.140566143333333
1002	0.435112021288501	0.0802324008518916
1003	0.355642215085555	NA
1004	0.333072577397006	0.117526611853536
1005	0.393866246563251	0.131210538739726
1006	0.393199462916912	NA
1007	0.574767262737317	0.156323606323191
1008	0.418073841351052	0.176716167583333
1009	0.356507842435832	0.315675455381991
1010	0.569020250557373	0.219335970999779
1011	0.47370742328337	0.232248848119492
1012	0.417785110910406	0.0892225516630435
1013	0.341710951425643	0.221638220486487
1014	0.355068214270731	0.208336760528613
1015	0.607529567113099	0.246068220006897
1016	0.396012248241809	0.117243683904219
1017	0.384818848347306	0.172773316090661
1018	0.424660735422111	0.295961055818182
1019	0.539448161205193	0.113958620486486
1020	0.361385743946754	0.170609473950017
1021	0.277035200725614	0.108451154168987
1022	0.407978182535463	0.20100738619707
1023	0.342319494264327	0.184435007533191
1024	NA	NA
1025	0.314559132407605	0.286867983131856
1026	0.355549177921427	0.259539053704122
1027	0.337075965228316	0.22122527217789
1028	0.297008229079693	0.162389691432773
1029	NA	NA
1030	0.325223796931802	0.193036336850859
1031	0.361751222773465	0.170408085440552
1032	0.388470675514614	0.258428252149025
1033	0.371231183754948	0.124895211730974
1034	0.413246102315445	0.260863245686407
1035	0.410959859986862	0.205018750737841
1036	0.373623304670593	0.17065413765625
1037	0.3690316029316	0.159860874546345
1038	0.377963307091146	0.180272885559116
1039	0.399671681106898	0.138122610718062
1040	0.361694095495317	0.115640928837385
1041	0.532221161588318	0.225146899150455
1042	0.365766632059805	0.209939791545113
1043	0.496171107317074	0.108128376325933
1044	0.394670087268231	NA
1045	NA	NA
1046	NA	NA
1047	0.507190653410473	0.224820751073652
1048	0.406430421948106	0.291114006088854
1049	NA	NA
1050	0.56234354331492	0.204032550885766
1051	0.329015329289607	0.120943975571429
1052	0.359372722644199	0.165355816706234
1053	0.585339977821117	0.220079956144742
1054	NA	NA
1055	0.58748060968322	0.126166838212766
1056	0.350446450901793	0.185862840114862
1057	NA	NA
1058	0.390761506662313	0.175124909875967
1059	0.455811446549969	NA
1060	0.336418794337476	0.165239666996296
1061	NA	NA
1062	0.488946849674668	0.281690940608223
1063	0.372843767880904	0.152120538930131
1064	0.541356064633864	0.183427200705882
1065	0.554160225636785	0.22335850516546
1066	0.353841948606718	0.0777408115903614
1067	0.367418810208952	0.291060466948276
1068	NA	NA
1069	0.540849915028118	0.226363634811855
1070	NA	NA
1071	0.338881397447412	0.160914459138462
1072	0.446017100483688	0.197354353278571
1073	0.363066016811463	0.142942636009781
1074	0.355361856656525	0.291473374948255
1075	0.539915131234971	0.366775519759006
1076	0.404714662002762	0.280755992612179
1077	0.61217781649279	0.09615234325
1078	0.447230545886904	0.113578852587629
1079	0.34237438828665	0.169790337044918
1080	0.511562722748672	0.130170079140449
1081	0.411684531091678	0.292424201604396
1082	0.439889531129886	0.157800395682759
1083	0.678556412053259	0.0658550468461538
1084	NA	NA
1085	0.360034843835444	0.208186403215194
1086	0.376961833677447	0.145572565888653
1087	NA	NA
1088	0.386491612383531	0.305087568240741
1089	0.404754846393243	0.307115828461976
1090	0.546210097154665	0.250783718539543
1091	0.368691495597296	0.251716550891923
1092	0.404074043972658	0.225191629168901
1093	0.524552494719207	0.288888921333575
1094	0.504878506044834	0.164605418733013
1095	0.429623851960612	0.126541547995088
1096	0.470268289637633	0.0892600379131382
1097	0.357587955636389	0.256588574549412
1098	0.555238211655632	0.162070067390269
1099	0.414282190848183	0.0705185407745737
1100	0.405010246099597	0.125677179103872
1101	NA	NA
1102	0.571795064284868	0.231185100387525
1103	0.355565003242568	0.223033994054304
1104	0.367093410794594	0.129007618572943
1105	0.356858607446984	0.240440174274702
1106	0.534148728331764	NA
1107	0.356873089240534	0.303133961701031
1108	0.383100075744233	NA
1109	0.514001633816479	0.0871868875990938
1110	0.378867431107986	0.259674871065168
1111	0.317463467771447	NA
1112	0.36412287711242	0.111726377029616
1113	0.581087519239427	0.173342469344016
1114	0.402173166091738	NA
1115	0.376365278000804	0.127428342585127
1116	0.408245903080035	NA
1117	0.373053272896084	0.296528562811513
1118	0.376554848224469	0.164020041065595
1119	0.542114335716545	0.157566723802108
1120	0.376237481497646	0.214905694607174
1121	0.35151309651556	0.195752498322462
1122	0.526396613009094	0.171642484428571
1123	0.482933320619353	NA
1124	0.378911725373746	0.133905403325024
1125	0.617188198983174	0.158294772562507
1126	NA	NA
1127	0.479838905947374	0.09199791
1128	NA	NA
1129	NA	NA
1130	0.344978691291366	0.119974334929687
1131	0.395079477848889	0.192804953476861
1132	0.405153716665587	0.122807336366667
1133	0.355558265180911	NA
1134	0.35206816962317	0.106859459861903
1135	0.549837283535147	0.264455087280632
1136	0.386775215997189	0.235252419429282
1137	0.357960638541438	0.209032455107143
1138	0.333511987440465	0.0619717226363636
1139	0.437837963434319	0.135701561880779
1140	0.585334986381614	0.234213087353395
1141	0.566258887405152	0.21744035154453
1142	0.390859995253018	0.172327482565334
1143	0.366769003430118	0.0883170441066243
1144	0.581333220668675	0.197485690179487
1145	NA	NA
1146	0.333098294599606	0.0862140223222222
1147	0.549191819555578	0.27059888020312
1148	0.346514780510128	0.205212255127731
1149	NA	NA
1150	0.483015562640667	0.277128189250479
1151	0.323508687892888	0.157204045433337
1152	NA	NA
1153	NA	NA
1154	0.579848695298424	0.272942005881969
1155	0.344997499068334	0.186767170206199
1156	NA	NA
1157	0.571807625364997	0.257194814789474
1158	0.377460259853733	0.407454963322366
1159	0.409383445928912	0.0510562040890135
1160	0.381630148373706	0.162737087909612
1161	0.314646819329636	0.183034735330827
1162	0.485540579440629	0.17086503577957
1163	0.494946207937723	0.136663551466192
1164	NA	NA
1165	0.592494418885073	0.237127105629032
1166	0.39419428630179	0.131434866498843
1167	0.355298266884021	0.215057179178051
1168	0.344901366595813	NA
1169	0.428368366231276	0.780695213387755
1170	0.504317494593059	0.168604196761653
1171	NA	NA
1172	0.301713231401675	NA
1173	0.371769202327314	0.163329924404891
1174	0.531812063890327	0.112073717772845
1175	0.359176445071176	0.224392501265709
1176	0.360023474712847	0.188363569566798
1177	0.362899697823742	0.304490498325658
1178	0.369721388921477	0.202142276540816
1179	0.565270898585284	0.189734355055556
1180	0.355102098413091	0.168459993045028
1181	0.386969946958699	0.198259709323783
1182	0.449121846472144	0.316243657758893
1183	0.348620412242351	0.101989027316574
1184	0.433532073117941	NA
1185	0.364841196018156	0.168610379343801
1186	0.445144301354431	0.094058491935263
1187	0.361029234240067	0.230723507838509
1188	0.350757980974418	NA
1189	0.347745784451185	0.284008933322085
1190	0.37393819481831	0.139963656513263
1191	0.322587585562298	NA
1192	0.588711416955676	0.134322094
1193	0.468778332104007	0.0646895413333333
1194	0.564383169386047	0.381957120022742
1195	0.352675773553037	0.116454390636247
1196	0.409118388496944	0.177033823676923
1197	0.623292916817822	0.197128613075306
1198	0.345200351620407	0.201718773061058
1199	0.561921539700205	0.233783002824814
1200	0.36330218416922	0.296630271703704
1201	0.533467997608019	0.251214891076405
1202	0.480163272635611	0.2240033774
1203	0.354057247271718	0.196628301786181
1204	NA	NA
1205	0.403056610453947	0.139839855417678
1206	0.529872928758935	0.193263899750682
1207	0.34991604015431	0.191734312752168
1208	0.321810020662165	NA
1209	0.36314894716952	0.071586301
1210	0.59330482534069	0.278952471713598
1211	0.532366944685626	0.101584545166667
1212	0.607254032224719	0.192643364659722
1213	0.363302950609457	0.170577556365591
1214	0.438822542779485	NA
1215	0.580398783426267	0.182439080229109
1216	0.572437459666609	0.215048674585581
1217	0.357312329136892	0.203053200781513
1218	0.608440409569029	0.291023053913044
1219	0.368857786634084	0.321986223110848
1220	0.426898153169058	0.1573796806472
1221	0.374642981437469	0.0961923566155116
1222	NA	NA
1223	NA	NA
1224	0.390260877269576	0.300510969160556
1225	0.318480990824763	0.158539484932559
1226	NA	0.255336606
1227	NA	NA
1228	0.362971591517366	0.246247681631719
1229	0.404570143312187	0.241637581758631
1230	0.528789133530219	0.21027384
1231	0.374272711379069	0.0631879269130435
1232	0.394687524033617	0.147382799923165
1233	0.354228958476662	0.235708739308184
1234	0.571307214632866	0.243822104394512
1235	NA	0.125175355875
1236	0.675699771434739	0.0837999111090909
1237	0.577248891377086	0.181798565981884
1238	0.348675861166782	0.220578978639831
1239	0.598315190807244	0.10118857332
1240	0.558854991370814	NA
1241	0.445987555052803	0.0622861922934825
1242	0.398211672151346	0.202966934378296
1243	0.608270389652763	0.165787296515942
1244	0.480014485432721	0.08600375
1245	NA	NA
1246	0.389375671439872	0.159447368808113
1247	0.389095763417487	0.472220841774159
1248	0.270462648385569	0.0903590279641026
1249	0.339914830675093	0.16113453125802
1250	0.434656743529026	0.0833657107070707
1251	0.356047236697697	0.311821291215942
1252	0.370443795018817	0.135911730490741
1253	0.336101938711129	0.136655080193309
1254	0.400520391722498	0.162934269536842
1255	0.338756852248943	0.117380214754361
1256	0.331927674664031	0.130376528153846
1257	0.420362818739785	0.114027931733333
1258	0.598465422113218	0.234986329817888
1259	0.340188367105876	0.216294663360714
1260	0.361796653836123	0.16101310189984
1261	0.355115404481359	0.202441486669993
1262	0.360281003802819	0.153941872099437
1263	0.499675493251047	0.156717072679569
1264	0.279309035839265	0.0586865985
1265	0.354560994102125	0.136318353685552
1266	0.416625903992185	0.117474427280609
1267	0.333330269221106	0.30897596
1268	0.354300155442826	0.194765180625388
1269	0.391852349753947	0.227584126685851
1270	0.505763313117714	0.295482390533333
1271	0.392943319751076	NA
1272	0.429504661071415	0.249381313772093
1273	0.512949155613824	0.135492574272727
1274	NA	NA
1275	0.34843509522656	0.28096505023628
1276	0.347409696765465	0.213832572950051
1277	0.331803574921754	0.280513208721983
1278	0.457507784359481	0.160141454537671
1279	0.411492302596921	0.114855109265896
1280	0.360846138914552	0.134545722408455
1281	0.461213892108805	0.191041219584906
1282	0.405036450587205	0.125204097871795
1283	0.404093212596268	0.327797633716525
1284	0.579313337325504	0.2003511810493
1285	0.356481186774996	0.18093880844
1286	NA	NA
1287	0.48275280690579	NA
1288	0.555517925811995	0.15642504139604
1289	0.581463543447948	0.23803933748663
1290	0.395601664598089	NA
1291	0.376124554495579	0.132439721427831
1292	0.556931232744442	0.271857957
1293	0.358419408494387	0.177739632645897
1294	NA	NA
1295	NA	NA
1296	NA	NA
1297	0.397456205206546	0.165782207695429
1298	0.498296816407025	0.337203070716216
1299	0.308115413220444	0.231063303103207
1300	0.413134665962176	0.19560377
1301	0.415165544919817	0.171097562592834
1302	0.541619141383867	0.13795756639697
1303	0.334308993736876	0.128574717473205
1304	0.490544493682436	0.12445837162069
1305	0.446945022261592	0.159125436393939
1306	0.336832054399635	0.0828820960909019
1307	0.356433663178819	0.20188583090791
1308	0.57152330996702	0.213094412403685
1309	0.362155469358723	NA
1310	0.467021281710441	0.113666544862523
1311	0.355922477632793	0.216510909935573
1312	0.39824155615504	0.113556134275073
1313	NA	NA
1314	0.561836399087853	0.396035033413793
1315	0.519730647012735	0.163237262855401
1316	0.393717159711144	0.112216765978165
1317	0.336039159549169	0.16958954019798
1318	0.420051825594294	0.243674783024575
1319	0.449521843084458	0.162285275071429
1320	0.353764293751259	0.217857431741741
1321	0.469077602012293	0.202277278698246
1322	0.59025908381057	0.279315083250519
1323	0.414459738332004	0.0651291438706697
1324	0.390397898077364	0.109169097897436
1325	0.352350217646415	0.181596367083333
1326	0.487152255150883	0.173858800299517
1327	0.423197676770441	0.161159574361097
1328	0.361576754186415	0.1910109125166
1329	0.484572753664694	0.118505826203409
1330	0.339585413850492	0.172092294422677
1331	NA	NA
1332	0.363470857783893	0.151901117953537
1333	0.393220518382065	0.182521737008974
1334	0.406832674329823	0.186230086343662
1335	0.582556512437087	0.188005939214286
1336	0.45851319918906	NA
1337	0.38549151122777	0.23737901235631
1338	0.326081017509189	0.141712809597636
1339	0.546954848042471	0.311672442907886
1340	NA	NA
1341	0.383575205620247	0.14339156848617
1342	NA	NA
1343	0.53651949355775	NA
1344	0.576818780215183	0.273851108985112
1345	0.344726194175048	0.22563525022697
1346	0.393626583637535	0.103716006717949
1347	0.571941651207709	0.210137122107143
1348	0.356059924078329	0.166309391608651
1349	0.390793736540271	0.272035845299196
1350	0.423242846035044	0.0889910872661871
1351	0.584499253225158	0.110540676789298
1352	0.479526984369612	0.237210328251356
1353	0.514089206693728	0.158127396637276
1354	0.49531862796185	0.154924747059069
1355	0.353001146784799	0.192935479024108
1356	0.353483701558075	0.178655280200317
1357	0.369849433885077	0.180169056661274
1358	0.34449401194428	0.201952442667319
1359	0.46444853457637	0.13302746639012
1360	0.616238062983162	0.161982088503372
1361	0.331818962139868	0.2447936512125
1362	0.296748195123634	0.180873529010873
1363	0.590014672383654	0.12897954596
1364	NA	NA
1365	0.342412524413583	0.082911140123548
1366	0.564138826159998	0.15499908
1367	NA	NA
1368	0.38729773542802	0.101731926902602
1369	0.46435020799813	0.152769991646465
1370	0.387948997371653	0.22832400442941
1371	0.33895604236932	0.0820909853935863
1372	0.320012470235997	0.26307875
1373	0.361930992157764	0.145386031969697
1374	0.330193556528687	0.140533581891529
1375	0.521995622326358	0.104975569214286
1376	NA	NA
1377	NA	NA
1378	0.519831420142773	NA
1379	0.371925086841742	NA
1380	0.615565926138906	0.213023295617917
1381	0.387789556197603	0.18547077971325
1382	0.46091117715527	0.100768542924406
1383	NA	NA
1384	0.400247273794371	0.551668238293904
1385	0.364057355407459	0.06266092
1386	0.448296855880738	0.12058493725
1387	NA	0.172829233153828
1388	0.36128848217225	0.240695715934935
1389	0.375935364966967	0.269139504140152
1390	0.562027587389588	0.254503409596027
1391	NA	NA
1392	0.353297964708228	0.182287345466829
1393	0.394150965932837	0.0738572129286658
1394	0.352227364026752	0.1492964199375
1395	0.447960294776461	0.226848887543784
1396	0.482543747535326	0.180455710833745
1397	0.566441717149825	0.269865499457944
1398	0.360590465821198	0.108227899095238
1399	0.333695270178129	0.249463360083333
1400	0.456185912551118	NA
1401	0.438959244020591	0.0689415030188023
1402	0.348706306173325	0.368041122916667
1403	NA	NA
1404	0.331107607593353	0.120915630077343
1405	0.39968634906192	0.273108588240506
1406	0.412443217438132	0.164822732358974
1407	0.479783917510963	0.135482023666667
1408	0.408704440266407	0.137803258632381
1409	0.393716157829815	0.123707475917027
1410	NA	NA
1411	0.41404928768392	0.285174050347985
1412	0.351130079543566	0.113240541013953
1413	0.610097369815624	0.317288839840841
1414	0.544143051771117	0.1551499
1415	0.354253496424624	0.247117384785428
1416	0.448619966471409	0.101791386220732
1417	NA	NA
1418	0.62169930666394	0.254024081514925
1419	0.305112591493422	0.150638236706414
1420	0.355421502507041	0.193534920286333
1421	NA	NA
1422	0.335267227029489	0.237869985722222
1423	0.433876264706641	0.183830544666667
1424	0.521641415197646	0.230327359472222
1425	0.350482784320863	0.136821996810345
1426	0.417488350094851	0.216807548965094
1427	0.519631488343894	0.359303573033417
1428	NA	NA
1429	0.392001931009903	0.224388759467391
1430	0.413746696820564	0.277665658076923
1431	NA	NA
1432	NA	NA
1433	0.592468096039231	0.209055149052839
1434	NA	NA
1435	0.360191524208737	0.200543033628571
1436	0.59595187808384	0.290779964977043
1437	0.421124347404405	0.302363902324251
1438	0.360350674890838	0.202007475194268
1439	0.513095592923615	0.264779815773686
1440	NA	NA
1441	0.542732717747597	0.115697682
1442	NA	NA
1443	0.32576028943257	0.124562931898769
1444	0.390619380406708	0.230056404372317
1445	0.352178807557837	0.0901743986
1446	0.351075737547753	0.24596357208402
1447	0.599491333166552	0.141818538157847
1448	0.415985636994167	0.147346309470199
1449	0.347421099790529	0.15833314106996
1450	0.505895285018396	0.196535603840783
1451	0.35147170791388	0.0760267248066589
1452	0.562314341764472	0.250955069023834
1453	NA	NA
1454	0.368756163750285	0.233386169615798
1455	0.525839106769584	0.382432786432434
1456	0.395688442171266	0.157602069089827
1457	0.381934333201399	0.161560780561468
1458	0.553292753651311	0.173556786893023
1459	NA	NA
1460	0.580858757053356	0.289801221936129
1461	0.52680052906763	0.184535117489442
1462	NA	NA
1463	0.386148829293809	0.182669006564444
1464	0.378457584317493	0.151389361736842
1465	0.360527007116148	0.312090792858138
1466	0.389871183791304	NA
1467	NA	NA
1468	0.361109126956165	0.154450992406631
1469	0.579009817996677	0.20113009056
1470	0.34817835421767	0.274939256327948
1471	0.378821952654361	0.221270287173703
1472	0.330203450671618	0.0961946202970985
1473	0.516912794143034	0.202417629636834
1474	0.332201032577069	0.284068218222733
1475	0.442395926204136	0.16663091708867
1476	0.540217231584616	NA
1477	0.341839474414469	0.16075341136194
1478	0.34797252156793	0.200995327926483
1479	0.541901399575072	0.0999521562538594
1480	0.592594398600538	0.217653028886792
1481	0.540168187031119	0.264004870873548
1482	0.565231789760489	0.159267333052609
1483	0.573697110533774	0.216994637183424
1484	0.409358589690393	0.11894529660484
1485	0.56453875445564	0.439525687785714
1486	0.389556746228388	0.151670268608029
1487	0.386276310912268	0.168833131905031
1488	0.212684922180101	0.137823753473094
1489	0.365082423891942	0.113511059797585
1490	0.351014774709127	0.132977569561046
1491	0.354540102609709	0.10091574816478
1492	0.496635460868203	0.153135670300971
1493	0.499249267706915	0.150456950503838
1494	0.338511893618288	0.21092942
1495	0.310231462923447	0.12087706862963
1496	0.393677573711553	0.120801433625
1497	0.587654865128941	0.248764166063584
1498	0.543429839124144	0.376465439562091
1499	0.363016115663436	0.370557592641935
1500	0.349486586593856	0.221770805871853
1501	0.494646478027413	0.123387375833333
1502	0.376953465677482	0.116553353436457
1503	0.437406792976065	0.103210339822222
1504	0.352673843179555	0.34046844308642
1505	0.313818539248192	0.133217947583673
1506	0.403721194253342	0.0828659794287695
1507	0.486480109959919	0.094006385
1508	0.422222266766204	0.176566596482143
1509	0.347394010973746	0.209391374245963
1510	0.351184916496902	0.211702078984132
1511	0.400541639495046	0.143773701397554
1512	0.540350316905608	0.198146455
1513	0.34123250812103	0.15713324795368
1514	0.395085948169509	0.08503611175
1515	NA	NA
1516	0.350854879508611	0.248056562291639
1517	0.37339295627944	0.175370145985224
1518	NA	NA
1519	0.501385085439971	0.101453028418095
1520	0.589868716028073	NA
1521	0.363989361169772	0.229530518680642
1522	0.550863867889881	0.229041865853996
1523	0.585030322680985	0.163251667095692
1524	0.365664038766117	0.141527928181818
1525	0.384530933356229	0.123449149967303
1526	0.465719104215547	NA
1527	0.41393645011381	0.226423495892157
1528	0.371084120579949	0.0767429825913978
1529	0.37021290141727	0.133804548396077
1530	0.316706788637458	0.112636807123284
1531	0.575917105793193	0.367643350653994
1532	0.537362965972726	0.158197452756374
1533	0.297383111696115	0.126851586030797
1534	0.355995625928495	0.185455066281081
1535	0.478091440757409	0.133658183575251
1536	0.491766814186957	0.115281895870307
1537	0.547641322413108	0.172962013122955
1538	NA	NA
1539	0.357201374012734	0.229482842901358
1540	0.410241963848815	0.101982013012639
1541	0.37711261108099	0.291714032685471
1542	0.465939147058024	0.107072433897436
1543	NA	NA
1544	0.373620554235123	0.21820647549598
1545	0.342997685162031	NA
1546	NA	NA
1547	0.446118001704584	0.10060878967528
1548	0.345971028473847	0.190748744148066
1549	0.4577752973913	NA
1550	0.314502940528739	0.123430784944444
1551	NA	NA
1552	0.399341209313305	0.251570001701506
1553	0.370528561458761	0.203489119332298
1554	0.539918710732059	0.152685696747368
1555	0.557916531933053	0.189384694355085
1556	0.364405277740806	0.127563485259259
1557	0.476782953224528	0.138499055898676
1558	0.535825154069058	0.136291429309963
1559	0.383497574927029	0.140898540197248
1560	NA	NA
1561	0.341131665057004	0.148661801781734
1562	0.335685469483814	0.130947543033605
1563	0.34317076991469	0.2223324971124
1564	0.572878933056776	0.131834385574684
1565	0.359600330403722	0.135066726862963
1566	0.570645752646321	0.23539822
1567	0.439789055924107	0.15074268904375
1568	0.466451000900764	NA
1569	0.421477226687157	0.141108768336128
1570	0.456495638812257	0.220082371271933
1571	0.605012004528305	0.129290723425532
1572	0.387559838536193	0.123191382204266
1573	0.583301560608343	0.0998268170232558
1574	0.352125254133445	0.1409071152
1575	NA	NA
1576	0.516489444698757	0.12014338
1577	NA	NA
1578	0.387159387693959	0.193426652900656
1579	0.368967881424016	0.0572197017023321
1580	0.371364645851782	0.202945848069677
1581	0.35407382768194	0.311840416094956
1582	0.35417482181073	0.158094636714286
1583	NA	NA
1584	0.543654853877434	0.233883754197153
1585	0.350760713347568	NA
1586	NA	NA
1587	0.514578156951753	NA
1588	0.34495549662166	0.213679095836364
1589	0.399457733830842	0.0985473871176471
1590	0.546164824697139	0.290658267701493
1591	0.391371010302312	0.159091179799083
1592	0.540468959190079	0.245931933876712
1593	0.375492351589326	0.188432497826292
1594	0.559350417130367	0.217197857804233
1595	NA	NA
1596	0.37160385443311	NA
1597	0.337327497299212	0.170965337616667
1598	0.359994316167251	0.220584723114455
1599	0.367109169414536	0.239660243830381
1600	0.444408106230567	0.159916838097561
1601	0.382115636795214	0.135238160089572
1602	0.33587753044308	0.199527616666667
1603	0.468778332104007	NA
1604	0.512410531249036	0.0914596772
1605	0.341224196275863	0.38791192
1606	0.372063217682365	NA
1607	NA	NA
1608	0.37190459121598	0.124196988718384
1609	0.332402639714709	0.0949501902961022
1610	0.474556273849823	0.116893559026316
1611	0.248487097854167	0.6044021
1612	0.344071658058186	0.187221292428629
1613	NA	NA
1614	0.446937145945266	0.129768577086957
1615	0.362387463592647	0.117862287034483
1616	0.359430266848137	0.138115730198113
1617	0.552756402143226	0.162238912486486
1618	0.27168887167178	0.130908612571429
1619	0.571544030731559	0.179073931362038
1620	0.45455640875614	0.141052926924514
1621	0.34965350890986	0.142514489350635
1622	0.638163485669412	0.170129949588527
1623	NA	NA
1624	0.518402443001925	0.130167048
1625	0.559691580154707	0.179619481623329
1626	0.362191897310322	0.110963481186813
1627	NA	NA
1628	0.539103637403416	0.279752984599613
1629	0.486255787783231	0.236049411331318
1630	0.377700158355911	0.218654706808688
1631	NA	NA
1632	0.371770007590055	0.166244334064307
1633	0.4158094101001	0.152090192081522
1634	NA	0.202856345693079
1635	0.368668642218556	0.0945663139615385
1636	0.38389194594079	0.115605970625
1637	0.325451867307458	0.138695464384344
1638	0.539974404303156	0.185450559979084
1639	0.358530882265838	0.160866620947742
1640	0.429713695848468	NA
1641	0.468458781904066	0.0708729764
1642	0.534786318108943	0.148720227943231
1643	0.38616528383573	0.336594332588235
1644	NA	NA
1645	0.417412582145013	0.233203931904762
1646	0.623610695160265	0.045603607
1647	0.402734197839814	0.136943174799088
1648	NA	NA
1649	0.355427316990892	0.189865763555556
1650	0.368050286676727	0.101036019407216
1651	0.365753194042853	0.179621613236201
1652	0.42331800994749	0.32381793
1653	0.39209671828092	NA
1654	0.322289920925045	0.208163258618582
1655	0.556728697978514	0.129354761
1656	0.34893741610307	0.154179105190476
1657	0.419922240126788	0.113060634454418
1658	0.334135572470585	0.0927692287
1659	0.425324137818194	0.268799502311584
1660	0.449033844965615	0.14356635948209
1661	0.58379903617571	0.296928903057159
1662	0.356982782199918	0.110766833307896
1663	0.512327461894852	0.0843125772365236
1664	0.536534247784285	0.215416113928089
1665	0.372655741319683	0.165225194823738
1666	0.38570402826668	0.158377510173871
1667	0.355565354213164	NA
1668	0.54145133238256	0.317114393854751
1669	NA	NA
1670	0.440893874059121	0.141284502872866
1671	0.566299291163545	0.140378825555556
1672	0.355918908506725	0.129763714703704
1673	0.392507234113332	0.149809619669904
1674	0.506150178180871	0.220301770371134
1675	0.503213774878245	0.243358065858114
1676	0.343907977829809	0.224795700601852
1677	0.476390234364371	0.0829720357164179
1678	0.440666775783583	0.0594330896832758
1679	NA	NA
1680	0.348572671565029	0.148236126746868
1681	0.511277500215402	0.116167848102564
1682	0.681492810178642	0.340764903954545
1683	0.347719950258178	0.208152357059532
1684	0.364049707892758	0.286892958306878
1685	0.369828693124347	0.200964012383465
1686	0.397014727377818	0.254792276535096
1687	0.523401127684668	0.150173698375
1688	0.375300902188169	0.154933337842466
1689	0.330224779031215	0.24218802127567
1690	NA	NA
1691	0.557677947269097	0.1348932240875
1692	0.362084366830831	0.219881221340626
1693	0.359632968761209	0.174071523115789
1694	0.49604405384558	NA
1695	0.464813442415865	0.278359617704878
1696	0.39633460179594	0.151461128889474
1697	0.367473045219767	0.162619069699072
1698	0.313818605920735	0.108181160977318
1699	0.584804045014925	0.290009634086957
1700	0.509862062863944	0.137310541606732
1701	0.356316345197728	0.15075856883532
1702	0.528050751852852	0.161959298517045
1703	NA	NA
1704	0.356780498368246	0.24867419054817
1705	0.379347817529219	0.200299125798165
1706	0.374959799539948	0.15756316757114
1707	0.474804347942338	0.173457598710204
1708	0.53920828246266	0.122446998275362
1709	NA	NA
1710	0.360021875844507	NA
1711	0.637626334839263	0.14061745416
1712	0.380899522725131	0.0507243468888889
1713	0.341577794280467	0.290503083182823
1714	0.372236627159738	0.1705066476
1715	0.367316069665591	0.314122771893333
1716	0.535403043985997	0.140135958152542
1717	0.331685476163535	0.181101675608079
1718	0.556802945017681	0.10944844
1719	NA	NA
1720	0.557090052038803	NA
1721	0.409527636865844	0.123664893360835
1722	0.39555292056841	0.255474570595445
1723	0.58218943290063	0.1137746335
1724	0.353362571847741	0.186974417109047
1725	0.351092841443244	0.133809696596507
1726	0.437212416475672	0.12542439
1727	0.363500789893598	0.305995953
1728	0.394500194683969	0.151608376148204
1729	0.527522011252115	0.127689197873679
1730	0.359650802976471	0.15169129074568
1731	0.411828382394312	0.130410382198847
1732	0.581455389890946	0.226393290035631
1733	0.482031283409437	0.151186105
1734	0.588840506535467	0.134566351166667
1735	0.569071693977774	0.139832103
1736	0.364128720908718	0.24420175497747
1737	0.383039983321759	0.222094627360561
1738	0.55872829781618	0.226521822355564
1739	0.350650519968185	0.113562555156908
1740	0.334313013393204	0.0712415523377277
1741	0.406029409423916	0.139438536405259
1742	0.552476330447161	0.180007994923077
1743	0.547717092244999	0.138177649161096
1744	0.356421764293034	0.16132454286246
1745	0.34069278931773	0.157489086417582
1746	NA	NA
1747	0.560061171553204	0.453212612138889
1748	0.406814970561217	0.140025147592308
1749	0.374335490752507	0.255055216271895
1750	NA	NA
1751	0.428028080844735	0.122537662857143
1752	0.311313326458311	0.10433417631211
1753	0.344295276440959	0.0972328343607427
1754	0.450473415955492	NA
1755	NA	NA
1756	0.526541498635383	0.200940929238982
1757	0.345612128484215	0.187788912535032
1758	0.360524323113172	0.12722900450911
1759	0.364723199334533	0.11891532475
1760	0.348633690393486	0.243447650055556
1761	NA	NA
1762	0.399484512552814	0.192892232259645
1763	NA	NA
1764	0.346034040678118	0.27861900794792
1765	0.402102362755251	0.0947530314108917
1766	0.39072559969616	0.269196523495409
1767	NA	NA
1768	0.528795559436968	0.173942644941942
1769	0.490826923810868	0.16676312644186
1770	NA	NA
1771	0.444482248783338	0.180926813121076
1772	0.568159179601437	0.274318638789331
1773	0.510992264267671	0.123755892827173
1774	0.350918592584973	0.198948900142753
1775	NA	NA
1776	0.402116959510728	0.111226794103093
1777	0.369385995438971	0.165260207760096
1778	NA	NA
1779	0.370834033806431	0.202206064542575
1780	0.543113602680585	0.081515945
1781	NA	NA
1782	0.579613959946894	NA
1783	0.38950409712126	0.19244850875
1784	NA	NA
1785	0.355834189987045	0.135251406324722
1786	0.354585099605802	0.22989081372385
1787	0.402948863158871	0.191327134192571
1788	0.363446752671256	0.144119366471698
1789	0.433020089642812	0.285280223219598
1790	0.545670354942231	0.209989111885447
1791	0.512006906920307	0.18745786596648
1792	0.357133202825629	0.22553001695117
1793	0.335045859874493	0.0607967257365427
1794	0.385889912245959	0.187163900363281
1795	0.57062454300291	0.201920426893453
1796	0.331463524847951	0.408966825170168
1797	0.443288831568719	0.134571525527415
1798	0.363912297630944	0.278215709928571
1799	NA	NA
1800	0.570085470280682	0.07681318
1801	0.3940751647328	0.238944422131964
1802	0.520273130358266	0.102296734210396
1803	0.366742683575749	0.1021053320151
1804	0.323037268311683	0.136425159500687
1805	0.431454773025107	0.280274055200585
1806	0.442278662640388	0.398169561368187
1807	0.383480237319026	0.259456541551933
1808	0.393353530968276	0.140018580557243
1809	0.57167090898923	0.171908019876254
1810	0.356533499589471	0.233296096501282
1811	0.407051906154831	0.471565806008578
1812	0.53621263421241	0.161089107674535
1813	0.375833815195457	0.163822171842105
1814	0.439063455761139	0.381465453884848
1815	0.37498098069253	0.173618616852556
1816	0.50775277201029	0.231611805201973
1817	0.513380376993642	0.146262100452065
1818	0.571936366521021	0.224566885622451
1819	0.368393032225115	0.146092682735294
1820	0.590903522333022	0.133976742707554
1821	0.336925925487805	0.190391448722147
1822	0.529944808441527	0.102796991360231
1823	0.439838273050661	0.219285751416538
1824	0.465558014573143	0.170320202831169
1825	0.337940827432157	0.10952377
1826	0.530158892297356	0.288891759245564
1827	0.501820517285412	0.06474641
1828	0.356137999611983	0.200046791834867
1829	0.566389663251328	0.213311205887349
1830	NA	NA
1831	0.360761058273281	0.105331443493723
1832	NA	NA
1833	0.543744159150794	0.117128621234043
1834	NA	NA
1835	0.501849224716163	0.161245902060108
1836	0.353792098170075	0.115638403819464
1837	0.334761169557037	0.256237612578171
1838	0.396210925642728	NA
1839	0.581479646702743	0.294709187977778
1840	NA	NA
1841	0.532772721571193	0.222401379181533
1842	0.46593104753395	0.0912909225
1843	0.45651096272526	NA
1844	0.416176254126204	0.22825380941563
1845	0.30912487046677	0.202438881855769
1846	0.538482256529628	0.196029277123647
1847	0.317463467771447	0.14414088
1848	0.350751846555986	0.223226919234899
1849	0.344993171038833	0.16401649215
1850	0.590908035664185	0.149761200615385
1851	0.307739408614775	0.0906207934861068
1852	NA	NA
1853	0.416732375169277	0.101777971415035
1854	0.36827632968582	NA
1855	0.354608523134031	0.116179863714286
1856	0.349819681092836	0.169940483458128
1857	NA	NA
1858	0.511445266725391	0.0596044883333333
1859	0.361639878326461	0.22033806
1860	0.374433727213869	0.125499511508065
1861	0.567813847493845	0.18620938373376
1862	0.329526417701135	0.229014793066189
1863	0.347033018791891	0.165325811467205
1864	0.424555523630065	0.173450026231875
1865	0.387241635137738	0.249091701953672
1866	0.61969256440493	0.326561099263014
1867	0.368819129442383	0.162298671629508
1868	0.344310576619092	0.132247882126756
1869	0.517702378734772	0.108136586666667
1870	0.366260313966463	0.120691394989812
1871	0.368942161317675	0.226274314213196
1872	NA	NA
1873	0.362407432746171	0.231551085054305
1874	0.401896032432985	0.206568943934792
1875	NA	NA
1876	0.530338134903527	0.232296740661468
1877	NA	NA
1878	0.376391401607748	0.186203424818197
1879	0.359302314040921	0.161731754484536
1880	0.485064168665127	0.13531572094898
1881	0.558552020030297	0.1186304490625
1882	0.470302434592979	0.294995872919837
1883	0.589590078774716	0.156402539155556
1884	0.319993496568073	0.111851021515091
1885	0.401319198652179	NA
1886	0.443209914021408	0.169953978584922
1887	0.369990511824814	0.230801769455767
1888	0.38658083947493	0.154835173413265
1889	NA	NA
1890	0.413913576737035	0.1047471252595
1891	0.448203235666575	0.100731157017788
1892	0.379992569385499	0.134579583352065
1893	0.346992188982474	0.149262078096154
1894	0.354232507285898	0.208015248789232
1895	0.342489248499258	0.197691401642423
1896	0.462379968131613	0.2078453797
1897	0.361263461475725	0.2192353667313
1898	0.410721241541766	0.295162656624138
1899	0.321354144577744	0.128567299705347
1900	0.55932825795555	0.186507409882677
1901	0.393023192377497	0.1595494309098
1902	0.576342016684809	0.113779856361111
1903	0.534843813372796	0.0798796898181818
1904	0.351330679903668	0.155662863764413
1905	0.674019063989374	0.09305743
1906	0.439742424036255	0.106995374873321
1907	0.380091927374725	0.0817371082614314
1908	NA	NA
1909	0.292406931489004	0.130246610610169
1910	0.460789438142934	0.146656959571429
1911	0.599610065685029	0.286985912543155
1912	0.38185046441907	0.280933155692308
1913	0.316467022031279	0.146802595148123
1914	NA	NA
1915	NA	NA
1916	0.523234638465758	0.0973574615
1917	0.422944199424688	0.186378618847031
1918	0.560487652482091	0.224178160203568
1919	0.378194492851028	0.198129623526929
1920	NA	NA
1921	0.463872057888439	0.078290412870531
1922	0.449066406764748	0.217439753660436
1923	0.44720462245357	0.160609621595856
1924	0.475028524306133	0.178574630698092
1925	NA	NA
1926	0.380647314610464	0.239246219371194
1927	0.395538241477694	0.237514332
1928	0.310745247869508	0.108334935875
1929	0.347510380659394	0.176008180072067
1930	0.383758744718544	0.109580176
1931	0.480362773107061	NA
1932	0.514016969613805	0.187271827029973
1933	NA	NA
1934	0.300098407427671	0.111311210906977
1935	0.36701419121134	0.27967402673435
1936	0.37184529149624	0.22839038469809
1937	NA	NA
1938	0.318176047534553	0.171767262060455
1939	NA	NA
1940	0.544698256171035	0.169992467243009
1941	0.614801436641235	0.257952055290698
1942	0.391816045314544	0.105197036081995
1943	0.344699135930294	0.141402417248201
1944	0.382296923347883	0.191940928682324
1945	NA	NA
1946	0.546827102778369	0.173527621108247
1947	0.602936702746414	0.234913711818182
1948	0.467704284737954	0.252224373307608
1949	0.544318058785873	NA
1950	0.451076187904024	0.124744612017699
1951	NA	NA
1952	0.329582012824262	0.140905263235556
1953	0.441444202201541	0.172631144244838
1954	0.390971292225883	0.253252166728814
1955	0.354380796231108	0.119113304
1956	0.404332750553272	0.163895227018975
1957	0.366342763587127	0.23372093678967
1958	0.3748094260497	0.193220205699632
1959	0.325740874096258	0.12544657175
1960	0.420811642453592	0.168446563053763
1961	0.538074507341101	0.138538704213804
1962	0.379284394991579	0.126563234642857
1963	0.568817048446262	0.198944744403859
1964	0.35892266199351	NA
1965	0.318740663352824	0.232926392453695
1966	0.373009018256552	0.0407095883333333
1967	NA	NA
1968	0.582553740798752	0.113302272233333
1969	0.554578298303306	0.201680096171121
1970	0.39536776795418	0.256175617799782
1971	0.580559099642182	0.20196685834523
1972	0.678043930232437	0.238030711540187
1973	0.359154294745239	0.143771580056075
1974	0.569202093313469	0.229238085681818
1975	0.384913299953821	0.158498764653033
1976	0.443448786399652	0.160969185326609
1977	0.569364403741123	0.212320504735757
1978	0.311283116689165	0.093556746872549
1979	NA	NA
1980	0.418251211132746	0.134667229663546
1981	0.558883009154468	0.184714035858851
1982	0.592494848839291	0.164124035428549
1983	0.581666000070518	0.182331831491406
1984	NA	NA
1985	0.540833612401194	0.26717022159085
1986	0.347783326431303	0.154205318655971
1987	0.434324150313424	0.0998618727982122
1988	0.3614316750027	0.11089841
1989	0.59165427600457	0.267953231623341
1990	0.473107546019356	0.0965568589305556
1991	0.347722168188063	0.221734437584906
1992	0.532449781562567	0.174983346227273
1993	0.44505680688107	0.174840262123675
1994	0.489750697053081	0.1148534325
1995	0.58393997942286	0.230152403248601
1996	0.391201704119355	0.282128567726144
1997	NA	NA
1998	0.371655688469602	0.181885026377032
1999	0.6004608400088	0.134517582492295
[truncated: 2,978 more rows]
