# Supplementary material for: Measuring exposure to misinformation from political elites on Twitter
Source: Nat Commun. 2022 Nov 21;13:7144. doi: 10.1038/s41467-022-34769-6 (PMC9681735; doi:10.1038/s41467-022-34769-6)
Supplement: Supplementary file 4 — Source Data [file 41467_2022_34769_MOESM4_ESM.zip › Source Data/fig3b.csv]

	misinfo_expo_weighted	moral_outrage
1	0.443219932715641	0.32464537024498
2	NA	NA
3	NA	NA
4	0.450560822958516	0.0809272974729538
5	0.31906418398536	0.123407639563084
6	NA	NA
7	0.385533176612555	0.128012537956238
8	0.421249007988915	0.0614289790391922
9	0.396192272736149	0.128709927201271
10	0.611670297774738	0.14991968870163
11	0.53289193926054	0.122488833963871
12	0.583772906029332	0.0774274468421936
13	0.546178129062441	0.272370040416717
14	0.359075033101798	0.301505029201508
15	0.522782017585298	0.305802315473557
16	0.483805905715819	0.232084065675735
17	0.43373794855622	0.157852128148079
18	0.37000061115241	NA
19	0.406512321069589	0.26158994436264
20	NA	NA
21	0.359632199262441	0.218281894922256
22	0.467245534310037	0.183138012886047
23	0.554608445900133	0.33836305141449
24	0.412025492014581	0.124726988375187
25	0.387724921600349	0.107596792280674
26	0.356107195026517	0.175594240427017
27	0.513386134761226	0.164395466446876
28	0.393950335291728	0.130340218544006
29	NA	NA
30	0.473871391391395	0.0629118904471397
31	0.380453818685721	0.115982115268707
32	0.481276851628998	0.108383245766163
33	0.34958280754948	0.248975977301598
34	0.611455518536111	0.477968633174896
35	0.392520996616343	0.15766616165638
36	0.300914176006377	0.105380572378635
37	0.592532024477466	0.264813154935837
38	NA	NA
39	0.523134376231707	0.183306500315666
40	NA	NA
41	0.316755835868098	0.218969911336899
42	0.355377737314651	0.357758939266205
43	0.34839352735684	0.167259067296982
44	NA	0.0045365095138549
45	0.539270800702305	0.174333333969116
46	0.323486591468759	0.144908279180527
47	0.383126403619077	0.0385930463671684
48	0.533100559473863	0.201503187417984
49	0.375067610263611	0.263723403215408
50	0.497178974313406	0.088146798312664
51	NA	NA
52	0.396791401694138	0.0880776345729827
53	0.339085740170582	0.0741485059261322
54	0.474687763438221	0.0633781254291534
55	NA	NA
56	0.314597790046843	0.0466856993734836
57	0.447275965680787	NA
58	0.357086070104247	0.0473201647400856
59	0.355699473467891	0.313116371631622
60	0.486157976247798	0.0525617860257625
61	0.533624806990198	0.664319515228271
62	0.555215736751372	0.239903181791305
63	0.494972875836443	0.207000121474266
64	0.343700034480365	0.170637309551239
65	0.448634336954221	0.11908582597971
66	0.358757722502049	0.0975821390748024
67	0.518398090764328	0.136896103620529
68	0.350130624000253	NA
69	NA	NA
70	0.547776582398839	0.236065894365311
71	0.459438928569585	0.45986008644104
72	0.583380661832005	0.209580034017563
73	0.495511150477513	0.209071844816208
74	NA	NA
75	NA	NA
76	0.575595213635421	0.174375757575035
77	0.399180076692059	0.169766217470169
78	0.574991119110203	0.217576548457146
79	0.360500929731833	0.300207138061523
80	0.3776670672259	0.128425359725952
81	0.361721092119308	0.121618516743183
82	0.339896644358354	0.256866335868835
83	0.448348671149391	0.128524348139763
84	0.390364963892118	0.134150132536888
85	NA	NA
86	0.576132928688864	0.279071509838104
87	0.581464496298488	0.214996710419655
88	0.361588679275266	0.22049418091774
89	0.368536545446332	0.185598075389862
90	0.346569349356831	0.291645079851151
91	0.573931520270576	0.520025193691254
92	NA	NA
93	NA	NA
94	NA	NA
95	0.586114708275097	0.115760199725628
96	0.353534296997031	0.296885818243027
97	0.495723221553697	0.155067577958107
98	NA	NA
99	0.414760680980312	0.163448348641396
100	0.347358746349637	0.0709642246365547
101	0.361693653990553	0.151858001947403
102	0.311900682539376	0.206136599183082
103	0.448393310579113	0.048917144536972
104	NA	NA
105	0.45387465374873	0.0979208350181579
106	0.44346076372173	0.237945273518562
107	0.476829580295586	0.0267748441547155
108	0.566776829327481	0.0003418922424316
109	0.565683607325504	0.221492141485214
110	0.312558000836573	0.149700418114662
111	NA	NA
112	0.489586137155757	0.0525782406330108
113	0.35434810876896	0.162895902991295
114	0.573381105947578	0.376960724592209
115	0.350723407957683	0.160396784543991
116	0.372209687539836	0.161407098174095
117	0.337017381126078	0.180307298898697
118	0.556074694808888	NA
119	0.362791670551679	0.151512041687965
120	0.617615009063815	0.0999776721000671
121	0.442453963849206	0.148268401622772
122	0.610057446959489	0.303502559661865
123	0.420232177672518	0.205574199557304
124	0.356363148966546	0.1773362159729
125	0.351444070951327	0.215498030185699
126	0.359764053945227	0.269972324371338
127	NA	NA
128	0.624619412648171	0.394530206918716
129	0.509890682117647	0.143323749303818
130	0.389932335215108	0.197696402668953
131	0.377518238460624	0.213663160800934
132	0.288323156093725	0.196591317653656
133	0.43453347919895	0.0740314275026321
134	0.414947556190596	0.455525875091553
135	NA	NA
136	0.508235630485436	NA
137	0.544987710172586	0.379358202219009
138	0.588409084258712	0.214108780026436
139	0.372137181500459	0.364173710346222
140	0.589465907236782	0.316820919513702
141	0.605597840529327	0.279777735471725
142	0.601035233648917	0.225264355540275
143	NA	NA
144	0.573884224609048	0.13683870434761
145	0.374843311793497	0.120086558163166
146	NA	NA
147	0.333206066441867	0.267987757921219
148	0.487510883586737	0.965045213699341
149	0.510812285980295	0.326295644044876
150	0.392504454856746	0.06509630382061
151	0.428305025910122	0.168354406952858
152	0.36458935022602	0.11465709656477
153	0.375802952910458	0.150104314088821
154	0.427229951222791	0.0006635785102844
155	0.336094122677843	0.35781541466713
156	0.389855343727568	0.135307505726814
157	0.60112008655667	0.254209667444229
158	0.564113677977067	0.150676801800728
159	0.523569080097491	0.115478068590164
160	0.590752172478039	0.115588091313839
161	0.548501334263123	0.131640672683716
162	0.558353104019508	0.190557897090912
163	0.602706369673926	0.138903811573982
164	0.380451759968404	0.243089258670807
165	0.387148449865464	0.21197384595871
166	0.375352776196522	0.187458455562591
167	0.357624405547621	0.131441116333008
168	0.346449052142666	0.239802911877632
169	0.627608028617426	0.417880177497864
170	0.542312489886624	0.11551321297884
171	0.348120050232927	0.340334832668304
172	0.398143965507652	NA
173	NA	NA
174	0.576496872484414	0.148573651909828
175	0.408912818626712	0.10040146112442
176	0.574451373875934	0.260659426450729
177	NA	NA
178	0.638248903347556	NA
179	0.451910943897507	0.179640337824821
180	0.585713823906555	0.17942564189434
181	0.341899106864838	0.122037127614021
182	0.452724955919137	0.248966351151466
183	0.341005603409481	0.287865489721298
184	0.354015531966003	0.126614734530449
185	0.498124299842555	0.0948638170957565
186	0.381165209883746	0.172797009348869
187	0.363690796331498	0.206691920757294
188	0.444059154367116	0.089535467326641
189	0.573894623743487	0.243802085518837
190	0.325224031905472	0.202499985694885
191	0.378929866435451	0.296413511037826
192	0.501321388264925	0.248579517006874
193	0.420854426783325	0.19987764954567
194	0.456871724362149	0.238772645592689
195	0.426501378073853	0.0447943843901157
196	0.517702763861855	0.0985070839524269
197	0.409019939914971	0.11811775714159
198	0.383120430719078	0.130802825093269
199	0.354074936372887	0.146509513258934
200	0.673978526605732	0.005902349948883
201	0.354968419828145	0.630535423755646
202	0.415020784581699	0.0461541824042797
203	NA	NA
204	0.389140272507103	0.123661980032921
205	0.375328925286381	0.289640456438065
206	0.372060583313835	0.292131572961807
207	0.569651033436509	0.250437498092651
208	0.419010879693568	0.224100694060326
209	0.370746935389551	NA
210	0.377435175651916	0.291173428297043
211	0.34972505957341	0.303172737360001
212	0.360988885484496	0.0946073234081268
213	NA	NA
214	NA	NA
215	0.384724142519507	0.0003882348537445
216	0.526792298602977	0.075830265879631
217	NA	NA
218	0.378540670822732	0.279882490634918
219	0.485668682246554	0.137240394949913
220	NA	NA
221	0.570075895718736	0.19011127948761
222	0.541816172372532	0.311949521303177
223	0.60574315649261	0.241070404648781
224	0.427458764763537	0.176964893937111
225	NA	NA
226	0.377238877481458	0.313974112272263
227	0.302052021534087	0.103620782494545
228	0.418801446781265	0.131193161010742
229	0.39776228698469	0.14499805867672
230	0.364401131191043	0.214918777346611
231	0.540226546374996	0.24935320019722
232	0.450913277879264	0.0545495375990867
233	0.369892821145421	0.348753660917282
234	0.495333630830148	0.135283097624779
235	0.353113217714368	0.258435904979706
236	NA	NA
237	0.571195740616041	0.196723878383636
238	0.35803527792627	0.113093852996826
239	0.346328878758636	0.130346074700356
240	NA	NA
241	0.474850493247019	0.170830860733986
242	0.359874092992741	0.236573740839958
243	NA	NA
244	0.523617265126272	0.194231867790222
245	0.520989943917704	0.292014598846435
246	0.491972916473704	0.295961707830429
247	0.338633689546084	0.227005258202553
248	0.60265887082635	0.332183390855789
249	0.490986360657107	0.0344977378845214
250	0.432684850948429	0.148769497871399
251	0.368575983546425	0.0633394345641136
252	0.459936311997497	0.126756072044373
253	0.379539068283077	NA
254	0.554502251877692	0.138887152075767
255	0.545856171204716	0.284592777490616
256	NA	NA
257	0.385000423331946	0.174189105629921
258	0.510287927231267	0.323600858449936
259	0.450694882572806	0.102692514657974
260	0.603947390201717	0.158866718411446
261	0.377764245708057	0.120543643832207
262	0.379780391289176	0.157540857791901
263	0.358452203888461	0.143811598420143
264	0.399993599249004	0.142973929643631
265	0.576931589566972	0.26998969912529
266	0.317581387468148	0.192600771784782
267	0.584605857613879	0.236562013626099
268	0.553366100695046	0.136089146137237
269	0.42343213955253	0.343023240566254
270	0.570420511024573	0.21222822368145
271	0.506330104125976	0.319755136966705
272	0.377820517393471	0.113905169069767
273	0.605381229396733	0.171231731772423
274	0.354167646384493	0.0696255713701248
275	0.578466086579432	0.257391840219498
276	0.310900938635239	0.0810774564743042
277	0.368398086749535	0.305619478225708
278	0.408105850483848	0.19722393155098
279	0.647630506131605	0.109325379133224
280	0.337977813273657	0.256410121917725
281	0.350227828578005	0.229615792632103
282	0.388919044653293	0.203349426388741
283	0.561355821709513	NA
284	0.514381352347386	0.206307172775268
285	0.354834477463047	0.240109816193581
286	0.405644722801807	0.157059296965599
287	0.539462851963342	0.086315244436264
288	0.430142558348131	NA
289	0.355572050211121	0.252419054508209
290	0.52524524698824	0.030206786468625
291	0.528270877785048	0.334000676870346
292	0.438865220286088	0.0984119921922683
293	0.457967711781905	0.0793453902006149
294	0.334954850716816	0.162980854511261
295	NA	NA
296	0.540668022533717	0.352378338575363
297	0.576185045319998	0.0934322252869606
298	NA	NA
299	0.384062966143577	0.283920139074326
300	0.572805865943504	0.232768580317497
301	0.345572419740182	0.176342710852623
302	0.343742191027257	0.279336512088776
303	0.653061058671924	0.233145028352737
304	0.557402738697609	0.141594007611275
305	0.569920305819209	0.255495548248291
306	0.425660644108308	0.0632835701107978
307	0.37132018882215	NA
308	0.394313298409177	0.25318244099617
309	0.381086051542656	NA
310	0.348342921893777	0.373057961463928
311	0.477711310923412	0.30879545211792
312	0.547823433589015	0.240808770060539
313	0.572105317835254	0.320013701915741
314	0.398570024172373	0.168023124337196
315	0.348655502599855	0.259330213069916
316	0.38887129000239	NA
317	0.557813327373157	0.292600244283676
318	0.579676051866377	0.172011360526085
319	0.590465744301694	0.412485688924789
320	0.353979337818678	0.32021301984787
321	0.545398156679183	0.226627483963966
322	0.370469916328259	0.274173229932785
323	0.343558221554229	0.234944447875023
324	0.360122502493892	0.149904698133469
325	NA	NA
326	0.636814451979214	0.282150268554688
327	0.344622248353149	0.363408267498016
328	0.359405292456604	0.29800683259964
329	0.402517378233846	0.179627686738968
330	NA	NA
331	0.348206025683818	0.33130344748497
332	0.445188263366497	0.237861216068268
333	NA	NA
334	0.348224859234901	0.345012068748474
335	0.517345578203317	0.120944060385227
336	NA	NA
337	0.52918897973567	0.182870507240295
338	0.339258333267141	0.226628318428993
339	0.479665917559026	0.132694378495216
340	0.440465131556363	0.182991102337837
341	0.481512636766618	0.128780156373978
342	0.355964468053308	0.203310459852219
343	NA	NA
344	0.430289939156903	0.199932157993317
345	0.435421512178196	0.13792410492897
346	0.362797722204211	0.173918023705482
347	0.405390629326841	0.089498147368431
348	0.425114964231139	0.170232057571411
349	0.227886820830983	0.112978167831898
350	0.364946544093419	0.326575398445129
351	0.381833909204327	0.192643091082573
352	0.478514925736732	0.0866656079888343
353	0.45839253116444	0.124122351408005
354	0.375595577099925	0.0708332806825637
355	0.355335542206622	0.336732357740402
356	0.489181179316715	0.0692201629281044
357	0.470291672199599	0.27043342590332
358	0.591241243228806	0.14014245569706
359	NA	NA
360	0.383496156107051	0.391697913408279
361	0.37797342740014	0.141633704304695
362	0.48372386177888	0.0355143845081329
363	0.351880128398814	0.19701112806797
364	NA	NA
365	0.344390608666566	0.273277938365936
366	0.510590535940374	0.143500819802284
367	0.640525201102756	0.197555914521217
368	0.335172474183813	NA
369	0.335216356544526	0.16634064912796
370	NA	NA
371	0.403422672930784	0.0981323346495628
372	NA	NA
373	0.55192231383426	0.22042627632618
374	0.485906652006049	0.13029183447361
375	0.616654307595501	0.234608739614487
376	0.584722753973268	0.0315196923911571
377	0.428687296698874	0.280650556087494
378	0.280721895970075	0.121494725346565
379	0.378030765228653	0.21170274913311
380	0.594797573671787	0.2034592628479
381	0.391510584230918	0.0268749091774225
382	NA	NA
383	NA	NA
384	0.34514249963133	0.197577685117722
385	0.584949388064542	0.27858367562294
386	NA	NA
387	0.426547489228995	0.218870118260384
388	0.355167122950706	0.132880926132202
389	0.352669398997387	0.0824888870120048
390	0.373804109589041	NA
391	0.382836511095614	0.108606114983559
392	0.384880097806152	0.299402713775635
393	0.464384410048976	0.167193949222565
394	0.385768461215722	0.146915599703789
395	0.573638472074399	0.347226649522781
396	0.385145085956198	0.153976529836655
397	0.328625456014137	0.0004076659679412
398	0.482108274198922	0.0826626420021057
399	0.352882574894519	0.220815867185593
400	0.46538678817092	0.133784353733063
401	0.590206305713132	0.254138648509979
402	0.552144182186185	0.257209599018097
403	0.388859213601374	0.262632548809052
404	0.323144363540372	0.0208452008664608
405	0.574638593103944	0.22426837682724
406	0.431548433478123	0.177170440554619
407	NA	NA
408	0.533664275740409	0.271597892045975
409	0.449929614987495	0.265028148889542
410	NA	NA
411	0.361888714638405	0.130618885159492
412	0.652020038244796	0.209413453936577
413	0.338647880638048	0.289260387420654
414	0.295180952424338	0.156090974807739
415	0.367077077227641	0.333589911460876
416	0.602808235219489	0.223091349005699
417	0.458351774474398	0.349651604890823
418	0.341872523637933	0.132473856210709
419	0.538826405244318	0.164886966347694
420	0.499784917114384	0.208817079663277
421	0.627753894998116	0.157990157604218
422	0.365897422778577	0.326891422271729
423	0.452146034046219	0.139875188469887
424	0.332096799687838	0.18544514477253
425	0.370685929937114	0.14394074678421
426	NA	NA
427	NA	NA
428	0.543515787823426	0.251876384019852
429	0.540617268181197	0.177307456731796
430	0.562919888323279	0.229532063007355
431	0.419822663353552	0.245463833212852
432	NA	NA
433	0.431379214450472	0.179100170731544
434	0.568873943143486	0.252437025308609
435	0.557819972656275	0.128484934568405
436	0.505021299592425	0.173919603228569
437	0.359901432486055	0.266170352697372
438	NA	0.0035671815276145
439	0.558668440236558	0.138923689723015
440	0.552003373038121	0.18494676053524
441	0.367367291297627	0.139674484729767
442	0.60236476236869	0.238510608673096
443	0.323489443431815	0.23311422765255
444	0.360847282245568	0.145633861422539
445	0.589480774628122	0.1590526252985
446	0.430700513972903	0.0299307331442832
447	NA	NA
448	NA	NA
449	0.535786938764053	0.259059071540833
450	0.528655239210293	0.16232630610466
451	0.391646867759646	0.0386654287576675
452	0.361923660727462	0.18407392501831
453	0.436044372283728	0.310678094625473
454	0.305000339131162	0.0555918365716934
455	0.444402946722019	0.130611345171928
456	0.505164240427117	NA
457	0.506241262809375	0.0033751246519386
458	0.427859798032648	0.198352873325348
459	0.335508871033259	0.288648009300232
460	NA	0.0398807525634765
461	0.379658123866882	0.0634324699640274
462	0.400921397377026	0.251266360282898
463	0.348647203399642	0.297161728143692
464	0.340040346855537	0.259588748216629
465	0.575432090247345	0.0696180015802383
466	0.421851265822785	0.0554307512938976
467	0.503599727404875	0.459784984588623
468	NA	NA
469	0.409413201899258	0.129671052098274
470	0.56725225118128	0.239006847143173
471	NA	NA
472	0.363875975989482	0.120384074747562
473	0.329472385742141	0.0627537742257118
474	0.397436653798693	0.106959953904152
475	NA	NA
476	0.468332649822352	0.0003841817378997
477	0.286893469177138	0.0394082330167293
478	0.35248287479268	0.033315647393465
479	0.401700753737021	0.0819543153047561
480	0.486940931650047	0.130041643977165
481	0.5193019216069	0.25335505604744
482	0.596290418346579	0.0377052091062068
483	0.607180965241306	0.338594645261765
484	0.353524453509836	0.493581503629684
485	0.354384738481439	0.289979755878448
486	0.439728560418886	0.2206110060215
487	0.396491628775723	0.141064956784248
488	0.566978819738486	0.115226253867149
489	NA	NA
490	0.47245330711721	NA
491	0.387112046278803	0.332593530416489
492	0.469955333609814	0.195405930280685
493	NA	NA
494	0.351864031694439	0.182226672768593
495	0.576433489862126	0.215907499194145
496	0.520827705207533	NA
497	0.370933529254845	0.123259171843529
498	0.332556900963312	0.496279716491699
499	0.597152111151141	0.235144793987274
500	0.399047543256113	0.0869602784514427
501	0.390261545443888	0.0794101655483245
502	NA	NA
503	0.39575339640149	0.333405524492264
504	0.366160952154999	0.0751778781414032
505	0.341829874656351	0.102251455187798
506	0.395942427780221	0.125260800123215
507	NA	NA
508	0.338755938916399	0.235964566469193
509	0.525143427736376	0.217031836509705
510	NA	NA
511	0.384744766811727	0.201329067349434
512	0.345896522272764	0.163208037614822
513	NA	NA
514	0.356704181805717	0.210004866123199
515	0.404640569245199	0.207187920808792
516	NA	NA
517	0.331239855010312	0.319092690944672
518	NA	NA
519	NA	NA
520	0.377464107312996	0.300260335206985
521	0.398171554706446	0.338766634464264
522	0.531386037326005	0.455282241106033
523	0.551408143821715	0.0618820674717426
524	0.52932822881605	0.216468140482902
525	0.425909307556867	0.238807871937752
526	NA	NA
527	0.4439811770147	0.0839560478925705
528	0.353225654020625	0.133867010474205
529	NA	NA
530	NA	NA
531	0.602182820331579	0.315304338932037
532	0.522196955849899	0.372459650039673
533	0.64796181103133	0.363561272621155
534	0.557727301587105	0.248895540833473
535	0.635457372923719	0.0428452901542186
536	0.539076300362015	NA
537	0.349564769164755	0.119524374604225
538	0.450603839675703	NA
539	0.409833215598214	0.0898684337735176
540	0.363909488692493	0.0951696336269378
541	0.476380892635786	0.0384246259927749
542	0.582130881095465	0.32641926407814
543	NA	NA
544	0.552142880796723	0.637665510177612
545	0.335614638902852	0.361535042524338
546	0.532080255970088	0.29885733127594
547	0.379033116733387	0.001453288947232
548	0.358358097929097	0.181459218263626
549	0.379598529724192	0.164584964513779
550	0.564244472825624	NA
551	0.400957381106827	0.0010035005398094
552	0.378392221177612	0.165421083569527
553	0.36488137161936	0.245802938938141
554	0.438816826891421	0.0710197538137435
555	NA	NA
556	0.359597646583004	0.0726718828082084
557	0.551891624650426	0.158288270235062
558	0.436739779571688	0.267101109027862
559	0.531911883506477	0.193662703037262
560	NA	NA
561	0.375078838345855	0.271315604448318
562	0.576299746395801	0.255066752433777
563	0.357597120669766	0.310648709535599
564	0.426928100317075	0.0600617416203022
565	0.586591742632081	0.240746900439262
566	0.43062183523902	0.0395929962396621
567	0.513895689691716	0.215877696871758
568	0.367751236306092	0.215879797935486
569	0.337960814785445	0.165133625268936
570	0.331076768969544	0.194796442985535
571	0.566549799313155	0.289245754480362
572	NA	NA
573	0.389030196603156	0.246267020702362
574	0.535748970610589	NA
575	0.424017405681397	0.170870274305344
576	0.339253428944944	0.0723730847239494
577	0.571423343182908	0.239840015769005
578	0.620819789960922	0.129228815436363
579	0.482172875102285	0.926244854927063
580	0.337651516306063	0.161093294620514
581	0.554194337585526	0.0403134822845459
582	0.40018090437345	0.226881384849548
583	0.602479139624288	0.209758058190346
584	0.462379198609957	0.21276193857193
585	0.5294054066135	0.222475603222847
586	0.565293881640646	0.155493289232254
587	0.390506421782258	0.167584434151649
588	0.33756600254204	0.218229487538338
589	0.457022364452342	0.0086345998570322
590	0.453241867793552	0.142879456281662
591	0.613835485554793	0.329418003559112
592	0.359321908726548	0.34507355093956
593	0.369271859579332	0.179640397429466
594	0.496675160892394	0.080694779753685
595	0.607210010354703	0.17855803668499
596	0.360767300388663	0.268667280673981
597	0.432207494031743	0.0852810963988304
598	0.53710318916988	0.267750889062881
599	0.50693489968139	0.0548001043498516
600	0.394371982481904	0.0625110864639282
601	0.379704136460812	0.299103915691376
602	0.520552297033015	0.237423986196518
603	0.555581731346602	0.327306061983109
604	0.385151980165709	0.0685585364699363
605	0.358161767659396	0.185023933649063
606	0.361989592740379	0.134756982326508
607	0.595308360731563	0.229423999786377
608	0.598817651463173	0.205390095710754
609	0.607039592771264	0.282642751932144
610	0.532907155701983	0.188342854380608
611	0.517039108052422	0.305750399827957
612	0.434230899522226	0.120618365705013
613	0.563749913077132	0.272989571094513
614	0.342483402268069	0.143513694405556
615	NA	NA
616	0.444454471092052	0.0289742164313793
617	0.391100106625612	0.202241733670235
618	0.360705255349822	0.226207002997398
619	0.363148918912001	0.252856403589249
620	NA	NA
621	0.359341195278125	0.148697555065155
622	0.455780116293029	0.108336091041565
623	0.377693922515262	0.169477209448814
624	0.493722824029674	0.459075391292572
625	0.51683844637475	0.165125086903572
626	0.350695738027491	NA
627	NA	NA
628	NA	NA
629	0.344555700573753	0.0738279893994331
630	0.317546701594917	0.121320441365242
631	0.533715193782484	0.0623756796121597
632	0.557991209719499	0.146065458655357
633	0.575316126106176	0.205997362732887
634	0.551304751789323	0.0888308882713317
635	0.393138211857468	0.137127295136452
636	0.357267468230046	0.129816368222237
637	0.329021480043007	0.246635958552361
638	0.35669517000266	0.0418848358094692
639	0.617810488005107	0.283395439386368
640	0.396968944677868	0.280698984861374
641	0.360564423629917	0.148222237825394
642	0.410463681379269	0.197872057557106
643	0.360615412276746	0.202622458338737
644	0.576994372708261	0.197014734148979
645	0.550795859180057	0.226889833807945
646	0.466669487621147	0.0968344509601593
647	0.419519115511041	0.191381528973579
648	0.39060956075183	0.273992925882339
649	0.348337188224984	0.245738416910172
650	0.342524916943522	0.0827447772026062
651	0.47732695075718	0.166712239384651
652	0.350929315665819	0.144423440098763
653	NA	NA
654	0.357720593555497	0.105043813586235
655	0.332225889368342	0.136663630604744
656	0.421987154231644	0.387124300003052
657	0.450656845941453	0.185786753892899
658	0.552493149372941	0.0007079414208419
659	0.368152498470741	0.110365398228168
660	0.555198136104145	0.0194453671574592
661	0.404831569778631	0.191142141819
662	0.384381755375414	0.144115582108498
663	0.372293381821978	0.182381868362427
664	0.547695845006097	0.220043540000915
665	NA	NA
666	0.523267317089959	NA
667	0.526860709502389	0.267056405544281
668	0.575494496627994	0.209304168820381
669	0.557507891421404	0.266378134489059
670	0.583439184596431	0.318941205739975
671	0.583558126800612	0.204209834337234
672	0.592204968803205	NA
673	0.556165222097928	0.34989321231842
674	0.443463008081283	0.133816137909889
675	0.42865145603578	0.15926256775856
676	0.388882178778036	0.095773845911026
677	0.35533903668612	0.240864843130112
678	0.407743473808154	0.156440511345863
679	0.333146829126642	0.223150640726089
680	NA	0.0700642466545105
681	0.62461503425081	0.0730980411171913
682	0.468504033670849	0.231351941823959
683	0.490875088157563	0.0898183658719062
684	0.354296974650353	0.187386125326157
685	0.357863978742387	0.332372158765793
686	0.573288008680401	NA
687	0.577559767696944	0.172068625688553
688	0.625716066972819	0.223311096429825
689	0.392352818351948	NA
690	0.430775484264286	0.271824479103088
691	0.385898250590908	0.284263730049133
692	0.338860996813465	0.089524321258068
693	NA	NA
694	0.396417413422387	0.109682083129883
695	0.36191365626613	0.279228389263153
696	0.578758976230534	0.185974434018135
697	0.427893371996088	NA
698	0.374185232810196	0.124824911355972
699	0.481464348380009	0.0950277298688888
700	0.338304409288836	0.186391308903694
701	0.550435307046052	0.227834895253181
702	0.570636452962016	0.204106390476227
703	0.315835097888004	0.273489952087402
704	0.587778515668006	0.145309373736382
705	NA	NA
706	0.550778388211002	NA
707	0.533287943742502	0.0772449597716331
708	0.551465555565884	0.0415007881820201
709	0.431400428810227	0.377803027629852
710	0.552140002893114	0.273769795894623
711	0.409658686711938	0.191513672471046
712	0.359935505776849	0.21464592218399
713	0.606176734616652	0.356103450059891
714	NA	NA
715	NA	NA
716	0.35180555317817	0.396274000406265
717	0.384966180428845	0.140735372900963
718	0.35566208245434	0.233020275831223
719	0.334908004964402	0.0958456099033355
720	0.383074040908343	0.140405133366585
721	0.603477376970643	0.0619442984461784
722	0.546928607022591	0.105766505002975
723	0.426399064727466	0.0796296894550323
724	0.503243788044902	0.202432572841644
725	0.35291290677484	0.360054284334183
726	0.36928082149122	0.118474274873734
727	0.504961877953662	0.0004919469356536
728	0.375559891996534	0.313634812831879
729	0.440930326031582	0.161432281136513
730	0.512755659785625	0.0205986574292182
731	0.576937493822532	0.274175524711609
732	0.585800001871465	0.0205307006835937
733	0.357855813590722	0.241763114929199
734	0.452424967017624	0.176360547542572
735	0.380999950080999	0.144761964678764
736	0.536402220404688	0.218319967389107
737	0.565847451862993	0.124547727406025
738	0.427870579113969	0.0651220232248306
739	0.341902723536338	0.21699546277523
740	0.586119731880464	0.119872741401195
741	0.45163754034084	0.0795769169926643
742	0.576020621240212	0.26111689209938
743	0.45763219216479	0.168507546186447
744	0.375172227762412	0.258316427469253
745	0.44057417669709	0.171228647232056
746	0.574118791195549	0.0992344245314598
747	0.578728136449955	0.14366503059864
748	0.580423929464279	0.145045161247253
749	0.466233964210342	0.0989358872175216
750	0.369977948143042	0.0840907543897628
751	0.43002103512406	0.0667547360062599
752	0.344124222139724	0.432002872228622
753	0.349342596682939	0.123049758374691
754	0.594899244202615	0.190441220998764
755	0.453962343319956	0.201216205954552
756	NA	NA
757	0.515529627376541	0.0005481541156768
758	0.275352384640326	0.102380335330963
759	0.495134827805082	0.268148183822632
760	NA	NA
761	0.418612188606834	0.131873473525047
762	NA	NA
763	0.345222311335691	0.163202702999115
764	0.384363990955173	0.229914784431457
765	0.559581408335981	0.32571741938591
766	0.516317927728319	0.171780303120613
767	0.47768092083143	0.225783601403236
768	0.560017323791341	0.219588905572891
769	0.424554432364304	0.191452130675316
770	0.584403249441401	0.129500195384025
771	0.367961993998228	0.149819225072861
772	0.5800217045361	0.28733029961586
773	0.43289820434906	0.162880942225456
774	0.491493773095378	0.247173458337784
775	0.383478014230181	0.106612123548984
776	0.485302905437777	0.0884640365839004
777	0.378203741907162	0.194022372364998
778	NA	NA
779	0.364885202906999	0.158994033932686
780	0.420376355942467	0.0403109490871429
781	NA	NA
782	0.342298096068186	0.233104899525642
783	0.449782417504039	0.0869385004043579
784	0.357902451556597	0.243556588888168
785	0.439185469601812	0.0868304446339607
786	0.501857679772897	0.156819358468056
787	0.408426117074835	0.122965984046459
788	0.351013913495131	0.155115351080894
789	0.370315522782546	0.109090842306614
790	0.451604638860662	0.204729497432709
791	0.576133489340939	0.27582722902298
792	0.360487063781632	0.0988340303301811
793	0.350543376923003	NA
794	0.357346426943524	0.110819533467293
795	0.313930701873909	0.17586724460125
796	0.414183522244933	0.133616641163826
797	NA	NA
798	0.396524647328184	0.265718340873718
799	0.463983814794468	0.086374431848526
800	NA	NA
801	0.524925653977918	0.162620589137077
802	0.369667463004225	0.194093734025955
803	0.515155673573877	0.234664753079414
804	NA	NA
805	0.341517301208849	0.230020880699158
806	0.359207044685214	0.190110489726067
807	0.370625871431041	0.142317116260529
808	NA	NA
809	0.346921485164948	0.0956182405352592
810	0.412184366574471	0.178483411669731
811	0.51594536436752	NA
812	0.384231045682948	0.989596903324127
813	0.349032276062701	0.163005739450455
814	0.395828047491011	0.538200616836548
815	0.383105197790185	0.313305377960205
816	NA	NA
817	0.349075517193085	0.195421278476715
818	0.3444235584831	0.123331226408482
819	0.427129119188173	0.518614709377289
820	0.234034301297341	NA
821	0.350864105485321	0.267305195331573
822	0.337150765248308	0.359990209341049
823	0.607360058695972	0.244192466139793
824	0.546102699885697	0.194251224398613
825	0.575077815864384	0.309194058179855
826	0.596206573932703	0.975414991378784
827	0.342288964704289	0.0010583996772766
828	0.517644554586071	0.295425564050674
829	NA	NA
830	0.449287675318366	0.115269117057323
831	0.503100950519611	0.285801976919174
832	NA	NA
833	0.378909639170291	0.405750751495361
834	0.443511791184621	0.0367638133466243
835	NA	NA
836	0.362079743918246	0.238061890006065
837	0.442624481822045	0.0411719307303428
838	0.367227934386232	0.127238899469376
839	0.43117163431485	0.155546963214874
840	NA	0.159160047769547
841	0.337164779179542	0.0649880766868591
842	0.554965207803657	0.229819133877754
843	0.545023957567094	0.273266971111298
844	0.463909658652693	0.226201072335243
845	0.626272826676965	0.288698703050613
846	0.554165882784822	0.216893166303635
847	NA	NA
848	0.328169331379208	NA
849	0.577670651273969	0.222055822610855
850	0.442851899166019	0.145808011293411
851	0.342354367223441	0.198042094707489
852	0.561483367284442	0.271186739206314
853	NA	NA
854	0.57689032763214	0.233700096607208
855	0.359229998886315	0.127971738576889
856	0.536394204541574	0.237321943044662
857	0.371596603056529	0.344353079795837
858	0.382524469247602	0.120031096041203
859	0.426249487685187	0.0804473534226417
860	0.543052531380955	0.202589526772499
861	0.374274736515299	0.145563304424286
862	0.333082073609219	0.150576815009117
863	NA	NA
864	0.437114444601488	0.109750658273697
865	0.380366481811754	0.185911610722542
866	0.369557512230101	0.298262655735016
867	0.591992309308151	0.307918667793274
868	0.369539102768946	0.151339441537857
869	NA	NA
870	0.588082667017679	0.277999460697174
871	0.364107338075737	0.0695104375481605
872	0.502857186188554	0.075794830918312
873	0.621956731440448	0.184712380170822
874	0.597847189704746	0.315803915262222
875	0.447477069499257	0.192724764347076
876	0.393048520535174	0.201143190264702
877	0.362822380250333	0.269254833459854
878	NA	NA
879	0.430545233739863	0.11842019110918
880	0.446407820206018	0.218658819794655
881	0.359077473779562	0.28340944647789
882	0.372784625012765	0.136111304163933
883	0.245164763296561	0.18048058450222
884	0.340876771120484	0.317240387201309
885	0.387942154864183	0.184802740812302
886	0.356309692301061	0.231058150529861
887	0.366294529998137	0.185428902506828
888	0.454505295335301	0.241826370358467
889	0.551427233068474	0.102374471724033
890	0.442214314402571	0.114822514355183
891	0.561522898888217	0.199314847588539
892	0.447828184767628	0.0005074888467788
893	0.34609266847011	0.299207210540771
894	0.500121493449375	0.236813604831696
895	0.595618945288327	0.0956949368119239
896	0.346980093143373	0.272798597812653
897	0.371756055268423	0.0931257456541061
898	0.374600392720996	0.0370805487036705
899	0.477373466116748	0.104718096554279
900	0.412302212237774	0.102561913430691
901	0.387416695245688	0.0953604355454444
902	0.575433409524469	0.30081781744957
903	NA	NA
904	0.595623342873281	NA
905	0.3130769108176	0.128557324409485
906	0.314546028802857	NA
907	0.570870968091793	0.114469945430756
908	0.352556935852922	0.300291836261749
909	0.276118218049897	0.082499161362648
910	0.571441284758878	0.28805136680603
911	0.366895487491268	0.157349541783333
912	0.590248898739302	0.286691784858704
913	0.465820860965456	0.105043657124042
914	0.339131592275828	0.182426497340202
915	0.469642304626563	0.123802959918976
916	0.552693106673055	0.328912645578384
917	0.582236445705024	0.0641769394278526
918	0.381409475112644	0.18341001868248
919	0.335515117449116	0.0897176340222358
920	0.416846803433459	0.317602336406708
921	NA	NA
922	0.416994133183582	0.0755594372749328
923	0.522431074782134	0.0400174111127853
924	0.605716566396378	0.190624102950096
925	0.442505516029138	0.0926235318183898
926	NA	NA
927	0.407954508076869	0.148604020476341
928	0.347175113015675	0.254038214683533
929	0.349834070665512	0.253466606140137
930	0.349773111980165	0.236544474959373
931	0.382105108710577	0.0484171286225318
932	0.4289602487989	0.118151746690273
933	0.446879492302157	0.113785587251186
934	0.60268729349421	0.350680232048035
935	NA	NA
936	NA	NA
937	0.342801043156491	0.285227566957474
938	0.353791375947824	0.252959698438644
939	0.388057828502256	NA
940	0.437093007481686	0.0826092362403869
941	0.333795040400518	0.238741472363472
942	0.464560560989871	0.0550529025495052
943	0.394951567718882	NA
944	NA	NA
945	0.566345924039289	0.233273848891258
946	0.341265804191053	0.252275168895721
947	0.530158104512981	0.24687759578228
948	0.37527218569541	0.225505262613297
949	0.456839335414609	0.256758451461792
950	0.419235899244858	0.0595974586904048
951	0.390579250732725	0.138373762369156
952	0.56034439562206	0.269045203924179
953	0.39257750346417	0.310317069292068
954	0.392096650036092	0.325672715902328
955	0.342169889216557	0.198987320065498
956	NA	NA
957	0.408678693271322	0.233448565006256
958	0.38262884725565	0.128177657723427
959	0.573933751584711	0.303637087345123
960	0.417067036046299	0.141051143407822
961	0.32946502903092	0.117583580315113
962	0.364270370790563	0.134812220931053
963	0.391537490810665	0.268738090991974
964	0.393953813102698	0.130046769976616
965	0.494274002186357	0.086921826004982
966	0.354263633056001	0.19138003885746
967	0.573130302260615	0.0990897864103317
968	0.406137238094529	0.337580978870392
969	0.472150668913545	0.0006805713637731
970	NA	NA
971	0.379335140668956	0.174564227461815
972	0.37285798587926	0.167201772332191
973	0.362933601074377	0.158199086785316
974	0.376148176217447	0.180651053786278
975	0.639531390761369	0.386339396238327
976	0.506658093221045	0.205071985721588
977	0.573563608353163	0.313282757997513
978	NA	NA
979	0.492140537746736	0.236809000372887
980	NA	NA
981	0.513924794861579	0.191419363021851
982	0.534699929372196	0.14256027340889
983	0.555347387208408	0.199363991618156
984	0.468075913548072	0.0529820322990417
985	0.347652881812696	0.247681185603142
986	NA	NA
987	0.559990355389349	0.271441757678986
988	0.596429431990722	0.0665075406432151
989	NA	NA
990	0.369610011281074	0.0798903629183769
991	0.356852822714962	0.137635484337807
992	0.536831123244271	0.416294753551483
993	NA	NA
994	NA	NA
995	0.561688596300207	0.161414712667465
996	0.37601430110935	0.164730310440063
997	0.421947438055155	0.140067785978317
998	0.362442587500088	0.250804871320724
999	0.456220005758382	0.140042930841446
1000	0.366000155163863	0.0518527440726757
1001	0.374894170309164	0.307173937559128
1002	0.435112021288501	0.122832022607326
1003	0.355642215085555	NA
1004	0.333072577397006	0.10958856344223
1005	0.393866246563251	0.0850022062659263
1006	0.393199462916912	NA
1007	0.574767262737317	0.118519157171249
1008	0.418073841351052	0.0881781503558158
1009	0.356507842435832	0.419620215892792
1010	0.569020250557373	0.27049794793129
1011	0.47370742328337	0.270365744829178
1012	0.417785110910406	0.0982191637158393
1013	0.341710951425643	0.264306545257568
1014	0.355068214270731	0.23727123439312
1015	0.607529567113099	0.334979921579361
1016	0.396012248241809	0.0760369300842285
1017	0.384818848347306	0.231128022074699
1018	0.424660735422111	0.365888983011246
1019	0.539448161205193	0.13728241622448
1020	0.361385743946754	0.212262615561485
1021	0.277035200725614	0.116547793149948
1022	0.407978182535463	0.191784992814064
1023	0.342319494264327	0.152389213442802
1024	NA	NA
1025	0.314559132407605	0.286988854408264
1026	0.355549177921427	0.253690779209137
1027	0.337075965228316	0.289145290851593
1028	0.297008229079693	0.120645828545093
1029	NA	NA
1030	0.325223796931802	0.226968467235565
1031	0.361751222773465	0.201972931623459
1032	0.388470675514614	0.28754335641861
1033	0.371231183754948	0.144994288682938
1034	0.413246102315445	0.339749574661255
1035	0.410959859986862	0.12140678614378
1036	0.373623304670593	0.167097270488739
1037	0.3690316029316	0.226018726825714
1038	0.377963307091146	0.12087994068861
1039	0.399671681106898	0.112857140600681
1040	0.361694095495317	0.11165214329958
1041	0.532221161588318	0.238098293542862
1042	0.365766632059805	0.270278722047806
1043	0.496171107317074	0.0921923294663429
1044	0.394670087268231	NA
1045	NA	NA
1046	NA	NA
1047	0.507190653410473	0.309518218040466
1048	0.406430421948106	0.359797298908234
1049	NA	NA
1050	0.56234354331492	0.262985646724701
1051	0.329015329289607	0.0959112793207168
1052	0.359372722644199	0.226662173867226
1053	0.585339977821117	0.320361435413361
1054	NA	NA
1055	0.58748060968322	0.128439530730247
1056	0.350446450901793	0.279972016811371
1057	NA	NA
1058	0.390761506662313	0.205844148993492
1059	0.455811446549969	0.0794101431965828
1060	0.336418794337476	0.161775231361389
1061	NA	NA
1062	0.488946849674668	0.357904076576233
1063	0.372843767880904	0.207075670361519
1064	0.541356064633864	0.0837255790829658
1065	0.554160225636785	0.241227447986603
1066	0.353841948606718	0.0559633076190948
1067	0.367418810208952	0.210748329758644
1068	NA	NA
1069	0.540849915028118	0.295463353395462
1070	NA	NA
1071	0.338881397447412	0.0761141404509544
1072	0.446017100483688	0.280496060848236
1073	0.363066016811463	0.170049890875816
1074	0.355361856656525	0.341657727956772
1075	0.539915131234971	0.335639953613281
1076	0.404714662002762	0.196658745408058
1077	0.61217781649279	0.0827246233820915
1078	0.447230545886904	0.148144483566284
1079	0.34237438828665	0.185260280966759
1080	0.511562722748672	0.261541575193405
1081	0.411684531091678	0.253245323896408
1082	0.439889531129886	0.283187717199326
1083	0.678556412053259	0.0231909118592739
1084	NA	NA
1085	0.360034843835444	0.221651986241341
1086	0.376961833677447	0.11053953319788
1087	NA	NA
1088	0.386491612383531	0.325607717037201
1089	0.404754846393243	0.224809229373932
1090	0.546210097154665	0.277331203222275
1091	0.368691495597296	0.272763580083847
1092	0.404074043972658	0.174229487776756
1093	0.524552494719207	0.266739577054977
1094	0.504878506044834	0.184848845005035
1095	0.429623851960612	0.154145866632461
1096	0.470268289637633	0.0600734613835811
1097	0.357587955636389	0.307895809412003
1098	0.555238211655632	0.140974462032318
1099	0.414282190848183	0.0502847805619239
1100	0.405010246099597	0.157121181488037
1101	NA	NA
1102	0.571795064284868	0.259907990694046
1103	0.355565003242568	0.22828283905983
1104	0.367093410794594	0.0902886539697647
1105	0.356858607446984	0.263443976640701
1106	0.534148728331764	NA
1107	0.356873089240534	0.307616204023361
1108	0.383100075744233	NA
1109	0.514001633816479	0.0606720931828022
1110	0.378867431107986	0.188621416687965
1111	0.317463467771447	NA
1112	0.36412287711242	0.124443463981151
1113	0.581087519239427	0.21182307600975
1114	0.402173166091738	NA
1115	0.376365278000804	0.141792520880699
1116	0.408245903080035	NA
1117	0.373053272896084	0.317979097366333
1118	0.376554848224469	0.23598700761795
1119	0.542114335716545	0.0963913276791572
1120	0.376237481497646	0.217606231570244
1121	0.35151309651556	0.246158927679062
1122	0.526396613009094	0.14597538113594
1123	0.482933320619353	NA
1124	0.378911725373746	0.150221958756447
1125	0.617188198983174	0.215803220868111
1126	NA	NA
1127	0.479838905947374	0.170082181692123
1128	NA	NA
1129	NA	NA
1130	0.344978691291366	0.102980867028236
1131	0.395079477848889	0.174225494265556
1132	0.405153716665587	0.180328115820885
1133	0.355558265180911	NA
1134	0.35206816962317	0.134722203016281
1135	0.549837283535147	0.367526352405548
1136	0.386775215997189	0.293695867061615
1137	0.357960638541438	0.220123559236526
1138	0.333511987440465	0.0611131750047206
1139	0.437837963434319	0.0881927832961082
1140	0.585334986381614	0.303707599639893
1141	0.566258887405152	0.277594894170761
1142	0.390859995253018	0.213517621159554
1143	0.366769003430118	0.04658118262887
1144	0.581333220668675	0.137621909379959
1145	NA	NA
1146	0.333098294599606	0.0559202022850513
1147	0.549191819555578	0.298596382141113
1148	0.346514780510128	0.208532825112343
1149	NA	NA
1150	0.483015562640667	0.237095475196838
1151	0.323508687892888	0.254035949707031
1152	NA	NA
1153	NA	NA
1154	0.579848695298424	0.313948690891266
1155	0.344997499068334	0.197927907109261
1156	NA	NA
1157	0.571807625364997	0.0174012463539838
1158	0.377460259853733	0.477488130331039
1159	0.409383445928912	0.0878423899412155
1160	0.381630148373706	0.177798300981522
1161	0.314646819329636	0.151721507310867
1162	0.485540579440629	0.15046389400959
1163	0.494946207937723	0.149239152669907
1164	NA	NA
1165	0.592494418885073	0.25209379196167
1166	0.39419428630179	0.0759212970733642
1167	0.355298266884021	0.206114515662193
1168	0.344901366595813	NA
1169	0.428368366231276	0.723022758960724
1170	0.504317494593059	0.155599147081375
1171	NA	NA
1172	0.301713231401675	NA
1173	0.371769202327314	0.168289139866829
1174	0.531812063890327	0.120060510933399
1175	0.359176445071176	0.244292110204697
1176	0.360023474712847	0.2149318754673
1177	0.362899697823742	0.267776697874069
1178	0.369721388921477	0.155705690383911
1179	0.565270898585284	0.245816677808762
1180	0.355102098413091	0.167754754424095
1181	0.386969946958699	0.264246433973312
1182	0.449121846472144	0.224744439125061
1183	0.348620412242351	0.106614485383034
1184	0.433532073117941	NA
1185	0.364841196018156	0.222822979092598
1186	0.445144301354431	0.115458980202675
1187	0.361029234240067	0.129507720470428
1188	0.350757980974418	NA
1189	0.347745784451185	0.339904129505157
1190	0.37393819481831	0.146372199058533
1191	0.322587585562298	0.0794101357460022
1192	0.588711416955676	0.267567127943039
1193	0.468778332104007	0.206600487232208
1194	0.564383169386047	0.362887233495712
1195	0.352675773553037	0.0913265272974968
1196	0.409118388496944	0.167771518230438
1197	0.623292916817822	0.267251551151276
1198	0.345200351620407	0.164468616247177
1199	0.561921539700205	0.237415924668312
1200	0.36330218416922	0.271139234304428
1201	0.533467997608019	0.282576560974121
1202	0.480163272635611	0.329800993204117
1203	0.354057247271718	0.275299519300461
1204	NA	NA
1205	0.403056610453947	0.163218751549721
1206	0.529872928758935	0.238988354802132
1207	0.34991604015431	0.194693312048912
1208	0.321810020662165	NA
1209	0.36314894716952	0.211062878370285
1210	0.59330482534069	0.258868724107742
1211	0.532366944685626	0.121204450726509
1212	0.607254032224719	0.243066608905792
1213	0.363302950609457	0.129910826683044
1214	0.438822542779485	NA
1215	0.580398783426267	0.205623045563698
1216	0.572437459666609	0.275519639253616
1217	0.357312329136892	0.221700191497803
1218	0.608440409569029	0.338609218597412
1219	0.368857786634084	0.330363482236862
1220	0.426898153169058	0.229066103696823
1221	0.374642981437469	0.0667151808738708
1222	NA	NA
1223	NA	NA
1224	0.390260877269576	0.31037375330925
1225	0.318480990824763	0.115942128002644
1226	NA	0.24087880551815
1227	NA	NA
1228	0.362971591517366	0.2812779545784
1229	0.404570143312187	0.195278942584991
1230	0.528789133530219	0.212926894426346
1231	0.374272711379069	0.0043430537916719
1232	0.394687524033617	0.148732155561447
1233	0.354228958476662	0.308168143033981
1234	0.571307214632866	0.254965305328369
1235	NA	0.162616267800331
1236	0.675699771434739	0.0052091814577579
1237	0.577248891377086	0.134117364883423
1238	0.348675861166782	0.188825339078903
1239	0.598315190807244	0.037135437130928
1240	0.558854991370814	NA
1241	0.445987555052803	0.10957545042038
1242	0.398211672151346	0.220252856612206
1243	0.608270389652763	0.20062991976738
1244	0.480014485432721	0.0013887584209442
1245	NA	NA
1246	0.389375671439872	0.14706215262413
1247	0.389095763417487	0.447350442409515
1248	0.270462648385569	0.053039077669382
1249	0.339914830675093	0.146405562758446
1250	0.434656743529026	0.0543698333203792
1251	0.356047236697697	0.305990308523178
1252	0.370443795018817	0.138489678502083
1253	0.336101938711129	0.115206196904182
1254	0.400520391722498	0.205863788723946
1255	0.338756852248943	0.159387677907944
1256	0.331927674664031	0.250287503004074
1257	0.420362818739785	0.249662443995476
1258	0.598465422113218	0.306166291236877
1259	0.340188367105876	0.223217830061913
1260	0.361796653836123	0.194160997867584
1261	0.355115404481359	0.205319285392761
1262	0.360281003802819	0.197038426995277
1263	0.499675493251047	0.173040002584457
1264	0.279309035839265	0.040755208581686
1265	0.354560994102125	0.116917602717876
1266	0.416625903992185	0.137787967920303
1267	0.333330269221106	0.0794101431965828
1268	0.354300155442826	0.315096110105515
1269	0.391852349753947	0.275920778512955
1270	0.505763313117714	0.131446972489357
1271	0.392943319751076	NA
1272	0.429504661071415	0.313894242048263
1273	0.512949155613824	0.0283153913915157
1274	NA	NA
1275	0.34843509522656	0.281242340803146
1276	0.347409696765465	0.25063493847847
1277	0.331803574921754	0.281945109367371
1278	0.457507784359481	0.14524607360363
1279	0.411492302596921	0.150665670633316
1280	0.360846138914552	0.149230897426605
1281	0.461213892108805	0.197469785809517
1282	0.405036450587205	0.127385407686233
1283	0.404093212596268	0.23636782169342
1284	0.579313337325504	0.274243831634521
1285	0.356481186774996	0.240004673600197
1286	NA	NA
1287	0.48275280690579	NA
1288	0.555517925811995	0.115724802017212
1289	0.581463543447948	0.296648859977722
1290	0.395601664598089	NA
1291	0.376124554495579	0.104006163775921
1292	0.556931232744442	0.19861164689064
1293	0.358419408494387	0.230857476592064
1294	NA	NA
1295	NA	NA
1296	NA	NA
1297	0.397456205206546	0.204012855887413
1298	0.498296816407025	0.395239531993866
1299	0.308115413220444	0.286481350660324
1300	0.413134665962176	0.117259591817856
1301	0.415165544919817	0.195474520325661
1302	0.541619141383867	0.119386725127697
1303	0.334308993736876	0.110818885266781
1304	0.490544493682436	0.227287948131561
1305	0.446945022261592	0.0802579447627067
1306	0.336832054399635	0.0474657416343688
1307	0.356433663178819	0.19764132797718
1308	0.57152330996702	0.26545587182045
1309	0.362155469358723	NA
1310	0.467021281710441	0.100644528865814
1311	0.355922477632793	0.256516128778458
1312	0.39824155615504	0.1239815056324
1313	NA	NA
1314	0.561836399087853	0.331299096345901
1315	0.519730647012735	0.182445213198662
1316	0.393717159711144	0.0892579481005668
1317	0.336039159549169	0.207402542233467
1318	0.420051825594294	0.30210554599762
1319	0.449521843084458	0.183587551116943
1320	0.353764293751259	0.271398514509201
1321	0.469077602012293	0.129002332687378
1322	0.59025908381057	0.339520841836929
1323	0.414459738332004	0.0213337317109107
1324	0.390397898077364	0.0942926406860351
1325	0.352350217646415	0.154784426093102
1326	0.487152255150883	0.180426090955734
1327	0.423197676770441	0.0663923397660255
1328	0.361576754186415	0.217628881335258
1329	0.484572753664694	0.118779085576534
1330	0.339585413850492	0.229383632540703
1331	NA	NA
1332	0.363470857783893	0.212407410144806
1333	0.393220518382065	0.187645629048347
1334	0.406832674329823	0.228243350982666
1335	0.582556512437087	0.160632893443108
1336	0.45851319918906	NA
1337	0.38549151122777	0.345496922731399
1338	0.326081017509189	0.148200556635857
1339	0.546954848042471	0.313038021326065
1340	NA	NA
1341	0.383575205620247	0.182351842522621
1342	NA	NA
1343	0.53651949355775	NA
1344	0.576818780215183	0.278035521507263
1345	0.344726194175048	0.304430484771729
1346	0.393626583637535	0.072788305580616
1347	0.571941651207709	0.176772534847259
1348	0.356059924078329	0.1772221326828
1349	0.390793736540271	0.249258279800415
1350	0.423242846035044	0.200865194201469
1351	0.584499253225158	0.101562723517418
1352	0.479526984369612	0.359787195920944
1353	0.514089206693728	0.202526494860649
1354	0.49531862796185	0.103723376989365
1355	0.353001146784799	0.252091258764267
1356	0.353483701558075	0.218015626072884
1357	0.369849433885077	0.224111109972
1358	0.34449401194428	0.318538665771484
1359	0.46444853457637	0.106856673955917
1360	0.616238062983162	0.118907988071442
1361	0.331818962139868	0.174969255924225
1362	0.296748195123634	0.219039067625999
1363	0.590014672383654	0.121134236454964
1364	NA	NA
1365	0.342412524413583	0.121422573924065
1366	0.564138826159998	0.159369051456451
1367	NA	NA
1368	0.38729773542802	0.258754402399063
1369	0.46435020799813	0.108583807945251
1370	0.387948997371653	0.251446396112442
1371	0.33895604236932	0.0488726012408733
1372	0.320012470235997	0.0005906820297241
1373	0.361930992157764	0.165754064917564
1374	0.330193556528687	0.175551429390907
1375	0.521995622326358	0.0789259150624275
1376	NA	NA
1377	NA	NA
1378	0.519831420142773	NA
1379	0.371925086841742	NA
1380	0.615565926138906	0.256454735994339
1381	0.387789556197603	0.182119816541672
1382	0.46091117715527	0.0765019059181213
1383	NA	NA
1384	0.400247273794371	0.791339099407196
1385	0.364057355407459	0.0296808183193206
1386	0.448296855880738	0.0894159525632858
1387	NA	0.134292587637901
1388	0.36128848217225	0.307235896587372
1389	0.375935364966967	0.15725927054882
1390	0.562027587389588	0.248482286930084
1391	NA	NA
1392	0.353297964708228	0.181794553995132
1393	0.394150965932837	0.095986396074295
1394	0.352227364026752	0.218818053603172
1395	0.447960294776461	0.24342468380928
1396	0.482543747535326	0.119901888072491
1397	0.566441717149825	0.247509002685547
1398	0.360590465821198	0.112921558320522
1399	0.333695270178129	0.356847077608109
1400	0.456185912551118	NA
1401	0.438959244020591	0.0527295619249343
1402	0.348706306173325	0.231611803174019
1403	NA	NA
1404	0.331107607593353	0.110410451889038
1405	0.39968634906192	0.244199126958847
1406	0.412443217438132	0.11831920593977
1407	0.479783917510963	0.225281447172165
1408	0.408704440266407	0.0947421863675117
1409	0.393716157829815	0.118318133056164
1410	NA	NA
1411	0.41404928768392	0.337974220514297
1412	0.351130079543566	0.119100473821163
1413	0.610097369815624	0.343433171510696
1414	0.544143051771117	0.0410756468772888
1415	0.354253496424624	0.341507077217102
1416	0.448619966471409	0.105253458023071
1417	NA	NA
1418	0.62169930666394	0.287077128887177
1419	0.305112591493422	0.141696035861969
1420	0.355421502507041	0.194710478186607
1421	NA	NA
1422	0.335267227029489	0.252887964248657
1423	0.433876264706641	0.332548052072525
1424	0.521641415197646	0.322639673948288
1425	0.350482784320863	0.18588998913765
1426	0.417488350094851	0.142822325229645
1427	0.519631488343894	0.44200399518013
1428	NA	NA
1429	0.392001931009903	0.351465255022049
1430	0.413746696820564	0.329249173402786
1431	NA	NA
1432	NA	NA
1433	0.592468096039231	0.216016247868538
1434	NA	NA
1435	0.360191524208737	0.221516191959381
1436	0.59595187808384	0.30331489443779
1437	0.421124347404405	0.135339751839638
1438	0.360350674890838	0.201440885663033
1439	0.513095592923615	0.307682782411575
1440	NA	NA
1441	0.542732717747597	0.0397091694176197
1442	NA	NA
1443	0.32576028943257	0.235419869422913
1444	0.390619380406708	0.266994506120682
1445	0.352178807557837	0.128158405423164
1446	0.351075737547753	0.256492555141449
1447	0.599491333166552	0.187185153365135
1448	0.415985636994167	0.086198017001152
1449	0.347421099790529	0.15958945453167
1450	0.505895285018396	0.23887825012207
1451	0.35147170791388	0.0911503434181213
1452	0.562314341764472	0.325065672397614
1453	NA	NA
1454	0.368756163750285	0.321926534175873
1455	0.525839106769584	0.414065539836883
1456	0.395688442171266	0.129069790244102
1457	0.381934333201399	0.176619574427605
1458	0.553292753651311	0.158180147409439
1459	NA	NA
1460	0.580858757053356	0.246641173958778
1461	0.52680052906763	0.224944233894348
1462	NA	NA
1463	0.386148829293809	0.200800627470016
1464	0.378457584317493	0.34819883108139
1465	0.360527007116148	0.280325055122375
1466	0.389871183791304	NA
1467	NA	NA
1468	0.361109126956165	0.187324017286301
1469	0.579009817996677	0.230408653616905
1470	0.34817835421767	0.332634478807449
1471	0.378821952654361	0.238238573074341
1472	0.330203450671618	0.0957074165344238
1473	0.516912794143034	0.210883602499962
1474	0.332201032577069	0.266573250293732
1475	0.442395926204136	0.162350505590439
1476	0.540217231584616	NA
1477	0.341839474414469	0.188193440437317
1478	0.34797252156793	0.290884733200073
1479	0.541901399575072	0.163127422332764
1480	0.592594398600538	0.275704711675644
1481	0.540168187031119	0.254398852586746
1482	0.565231789760489	0.182212471961975
1483	0.573697110533774	0.192389577627182
1484	0.409358589690393	0.112089440226555
1485	0.56453875445564	0.35069328546524
1486	0.389556746228388	0.138912439346313
1487	0.386276310912268	0.220096573233604
1488	0.212684922180101	0.11592174321413
1489	0.365082423891942	0.121745198965073
1490	0.351014774709127	0.20774233341217
1491	0.354540102609709	0.0734816268086433
1492	0.496635460868203	0.101549111306667
1493	0.499249267706915	0.181099146604538
1494	0.338511893618288	0.250591427087784
1495	0.310231462923447	0.0892556607723236
1496	0.393677573711553	0.0624162815511226
1497	0.587654865128941	0.232966721057892
1498	0.543429839124144	0.364015191793442
1499	0.363016115663436	0.384449243545532
1500	0.349486586593856	0.238448321819305
1501	0.494646478027413	0.0979649201035499
1502	0.376953465677482	0.105052463710308
1503	0.437406792976065	0.184180945158005
1504	0.352673843179555	0.38674208521843
1505	0.313818539248192	0.150244876742363
1506	0.403721194253342	0.0737096816301345
1507	0.486480109959919	0.172050595283508
1508	0.422222266766204	0.0882195383310318
1509	0.347394010973746	0.187350586056709
1510	0.351184916496902	0.214149191975594
1511	0.400541639495046	0.132106333971024
1512	0.540350316905608	0.498778104782104
1513	0.34123250812103	0.175770044326782
1514	0.395085948169509	0.104228526353836
1515	NA	NA
1516	0.350854879508611	0.262027561664581
1517	0.37339295627944	0.152998551726341
1518	NA	NA
1519	0.501385085439971	0.0798309445381164
1520	0.589868716028073	NA
1521	0.363989361169772	0.275596559047699
1522	0.550863867889881	0.245384603738785
1523	0.585030322680985	0.163667544722557
1524	0.365664038766117	0.121351204812527
1525	0.384530933356229	0.144842475652695
1526	0.465719104215547	NA
1527	0.41393645011381	0.210814982652664
1528	0.371084120579949	0.0705445408821106
1529	0.37021290141727	0.133351609110832
1530	0.316706788637458	0.0816218107938766
1531	0.575917105793193	0.414324253797531
1532	0.537362965972726	0.179040983319283
1533	0.297383111696115	0.0617181397974491
1534	0.355995625928495	0.198919296264648
1535	0.478091440757409	0.0946348905563354
1536	0.491766814186957	0.0327801071107387
1537	0.547641322413108	0.199072226881981
1538	NA	NA
1539	0.357201374012734	0.21123331785202
1540	0.410241963848815	0.117855757474899
1541	0.37711261108099	0.312185943126678
1542	0.465939147058024	0.0974690690636634
1543	NA	NA
1544	0.373620554235123	0.206410706043243
1545	0.342997685162031	NA
1546	NA	NA
1547	0.446118001704584	0.142517358064651
1548	0.345971028473847	0.132732525467873
1549	0.4577752973913	NA
1550	0.314502940528739	0.155348509550095
1551	NA	NA
1552	0.399341209313305	0.34861758351326
1553	0.370528561458761	0.242071405053139
1554	0.539918710732059	0.145137771964073
1555	0.557916531933053	0.193432688713074
1556	0.364405277740806	0.188276797533035
1557	0.476782953224528	0.179174140095711
1558	0.535825154069058	0.113020084798336
1559	0.383497574927029	0.149237334728241
1560	NA	NA
1561	0.341131665057004	0.202612489461899
1562	0.335685469483814	0.176144286990166
1563	0.34317076991469	0.235920339822769
1564	0.572878933056776	0.140545800328255
1565	0.359600330403722	0.201938569545746
1566	0.570645752646321	0.484946817159653
1567	0.439789055924107	0.123334676027298
1568	0.466451000900764	NA
1569	0.421477226687157	0.178545638918877
1570	0.456495638812257	0.21574555337429
1571	0.605012004528305	0.148782670497894
1572	0.387559838536193	0.172468528151512
1573	0.583301560608343	0.150950938463211
1574	0.352125254133445	0.201614558696747
1575	NA	NA
1576	0.516489444698757	0.310760051012039
1577	NA	NA
1578	0.387159387693959	0.187713861465454
1579	0.368967881424016	0.0479205921292305
1580	0.371364645851782	0.230545818805694
1581	0.35407382768194	0.415253669023514
1582	0.35417482181073	0.0676348283886909
1583	NA	NA
1584	0.543654853877434	0.199130773544311
1585	0.350760713347568	NA
1586	NA	NA
1587	0.514578156951753	0.0794101655483245
1588	0.34495549662166	0.243526443839073
1589	0.399457733830842	0.128540083765983
1590	0.546164824697139	0.375631868839264
1591	0.391371010302312	0.14882318675518
1592	0.540468959190079	0.212897762656212
1593	0.375492351589326	0.250610917806625
1594	0.559350417130367	0.2239700704813
1595	NA	NA
1596	0.37160385443311	NA
1597	0.337327497299212	0.164660319685936
1598	0.359994316167251	0.326882123947143
1599	0.367109169414536	0.325102478265762
1600	0.444408106230567	0.177018716931343
1601	0.382115636795214	0.146479442715645
1602	0.33587753044308	0.48627582192421
1603	0.468778332104007	NA
1604	0.512410531249036	0.0119878407567739
1605	0.341224196275863	0.0821376740932464
1606	0.372063217682365	0.0794101729989051
1607	NA	NA
1608	0.37190459121598	0.100082620978355
1609	0.332402639714709	0.103412419557571
1610	0.474556273849823	0.0789980143308639
1611	0.248487097854167	0.0007216036319732
1612	0.344071658058186	0.154771238565445
1613	NA	NA
1614	0.446937145945266	0.0710172951221466
1615	0.362387463592647	0.0839928612112999
1616	0.359430266848137	0.106131710112095
1617	0.552756402143226	0.154614180326462
1618	0.27168887167178	0.116431646049023
1619	0.571544030731559	0.238848403096199
1620	0.45455640875614	0.243788242340088
1621	0.34965350890986	0.143629640340805
1622	0.638163485669412	0.147182777523994
1623	NA	NA
1624	0.518402443001925	0.336450815200806
1625	0.559691580154707	0.164913222193718
1626	0.362191897310322	0.110298536717892
1627	NA	NA
1628	0.539103637403416	0.267042279243469
1629	0.486255787783231	0.197050899267197
1630	0.377700158355911	0.259304225444794
1631	NA	NA
1632	0.371770007590055	0.124748341739178
1633	0.4158094101001	0.145263880491257
1634	NA	0.229157149791718
1635	0.368668642218556	0.176066368818283
1636	0.38389194594079	0.0794101431965828
1637	0.325451867307458	0.0974820107221603
1638	0.539974404303156	0.243426889181137
1639	0.358530882265838	0.19598813354969
1640	0.429713695848468	0.0337633788585662
1641	0.468458781904066	0.086785964667797
1642	0.534786318108943	0.159973874688148
1643	0.38616528383573	0.51442939043045
1644	NA	NA
1645	0.417412582145013	0.152967661619186
1646	0.623610695160265	0.0284424722194671
1647	0.402734197839814	0.112918734550476
1648	NA	NA
1649	0.355427316990892	0.133917286992073
1650	0.368050286676727	0.099816232919693
1651	0.365753194042853	0.300601989030838
1652	0.42331800994749	0.279831826686859
1653	0.39209671828092	NA
1654	0.322289920925045	0.142346873879433
1655	0.556728697978514	0.11518233269453
1656	0.34893741610307	0.162992388010025
1657	0.419922240126788	0.073588877916336
1658	0.334135572470585	0.0043397010304033
1659	0.425324137818194	0.2157281935215
1660	0.449033844965615	0.164152011275291
1661	0.58379903617571	0.242177113890648
1662	0.356982782199918	0.0783155038952827
1663	0.512327461894852	0.0644414275884628
1664	0.536534247784285	0.205162316560745
1665	0.372655741319683	0.208866372704506
1666	0.38570402826668	0.116647556424141
1667	0.355565354213164	0.0794101431965828
1668	0.54145133238256	0.363634765148163
1669	NA	NA
1670	0.440893874059121	0.0983456149697303
1671	0.566299291163545	0.164399892091751
1672	0.355918908506725	0.117008447647095
1673	0.392507234113332	0.130948945879936
1674	0.506150178180871	0.227941334247589
1675	0.503213774878245	0.280660778284073
1676	0.343907977829809	0.213757544755936
1677	0.476390234364371	0.0855315178632736
1678	0.440666775783583	0.008856282569468
1679	NA	NA
1680	0.348572671565029	0.171448826789856
1681	0.511277500215402	0.160280972719193
1682	0.681492810178642	0.530760407447815
1683	0.347719950258178	0.184266999363899
1684	0.364049707892758	0.293027460575104
1685	0.369828693124347	0.2325539290905
1686	0.397014727377818	0.281117975711823
1687	0.523401127684668	0.0464402437210083
1688	0.375300902188169	0.234190702438354
1689	0.330224779031215	0.296813189983368
1690	NA	NA
1691	0.557677947269097	0.0970169380307197
1692	0.362084366830831	0.274148464202881
1693	0.359632968761209	0.213663220405579
1694	0.49604405384558	0.0794101655483245
1695	0.464813442415865	0.267201125621796
1696	0.39633460179594	0.219979226589203
1697	0.367473045219767	0.15299466252327
1698	0.313818605920735	0.155617281794548
1699	0.584804045014925	0.455355525016785
1700	0.509862062863944	0.144129320979118
1701	0.356316345197728	0.134133696556091
1702	0.528050751852852	0.170721083879471
1703	NA	NA
1704	0.356780498368246	0.279655396938324
1705	0.379347817529219	0.225567802786827
1706	0.374959799539948	0.0661303550004959
1707	0.474804347942338	0.0783930271863937
1708	0.53920828246266	0.221335351467133
1709	NA	NA
1710	0.360021875844507	NA
1711	0.637626334839263	0.12634851038456
1712	0.380899522725131	0.0010533332824707
1713	0.341577794280467	0.267895251512527
1714	0.372236627159738	0.196480259299278
1715	0.367316069665591	0.35736358165741
1716	0.535403043985997	0.129398688673973
1717	0.331685476163535	0.145872145891189
1718	0.556802945017681	0.0008629858493804
1719	NA	NA
1720	0.557090052038803	NA
1721	0.409527636865844	0.133886605501175
1722	0.39555292056841	0.229099482297897
1723	0.58218943290063	0.192430928349495
1724	0.353362571847741	0.207201883196831
1725	0.351092841443244	0.178429946303368
1726	0.437212416475672	0.280531048774719
1727	0.363500789893598	0.516602635383606
1728	0.394500194683969	0.11974173784256
1729	0.527522011252115	0.119521901011467
1730	0.359650802976471	0.197602480649948
1731	0.411828382394312	0.128872781991959
1732	0.581455389890946	0.301022946834564
1733	0.482031283409437	0.457811862230301
1734	0.588840506535467	0.100025795400143
1735	0.569071693977774	0.106796875596046
1736	0.364128720908718	0.338911384344101
1737	0.383039983321759	0.201019138097763
1738	0.55872829781618	0.280861288309097
1739	0.350650519968185	0.126239284873009
1740	0.334313013393204	0.0540505498647689
1741	0.406029409423916	0.151695996522903
1742	0.552476330447161	0.0823432654142379
1743	0.547717092244999	0.108487583696842
1744	0.356421764293034	0.0969447791576385
1745	0.34069278931773	0.248047918081284
1746	NA	NA
1747	0.560061171553204	0.287139326334
1748	0.406814970561217	0.117734618484974
1749	0.374335490752507	0.30774798989296
1750	NA	NA
1751	0.428028080844735	0.155637875199318
1752	0.311313326458311	0.0835435017943382
1753	0.344295276440959	0.0762928277254104
1754	0.450473415955492	NA
1755	NA	NA
1756	0.526541498635383	0.234936103224754
1757	0.345612128484215	0.279034286737442
1758	0.360524323113172	0.184042707085609
1759	0.364723199334533	0.0512609109282493
1760	0.348633690393486	0.261879622936249
1761	NA	NA
1762	0.399484512552814	0.27749228477478
1763	NA	NA
1764	0.346034040678118	0.395414024591446
1765	0.402102362755251	0.0793585181236267
1766	0.39072559969616	0.31519815325737
1767	NA	NA
1768	0.528795559436968	0.181225925683975
1769	0.490826923810868	0.269145786762237
1770	NA	NA
1771	0.444482248783338	0.053306583315134
1772	0.568159179601437	0.296475529670715
1773	0.510992264267671	0.192526653409004
1774	0.350918592584973	0.273061126470566
1775	NA	NA
1776	0.402116959510728	0.103859081864357
1777	0.369385995438971	0.124566897749901
1778	NA	NA
1779	0.370834033806431	0.263057559728622
1780	0.543113602680585	0.0579808615148067
1781	NA	NA
1782	0.579613959946894	NA
1783	0.38950409712126	0.194504722952843
1784	NA	NA
1785	0.355834189987045	0.187400594353676
1786	0.354585099605802	0.292014062404633
1787	0.402948863158871	0.0513782873749733
1788	0.363446752671256	0.185308709740639
1789	0.433020089642812	0.261207640171051
1790	0.545670354942231	0.238584578037262
1791	0.512006906920307	0.0739489793777465
1792	0.357133202825629	0.281890451908112
1793	0.335045859874493	0.0533420927822589
1794	0.385889912245959	0.196447268128395
1795	0.57062454300291	0.247365802526474
1796	0.331463524847951	0.366850823163986
1797	0.443288831568719	0.12007986754179
1798	0.363912297630944	0.236427396535873
1799	NA	NA
1800	0.570085470280682	0.000361680984497
1801	0.3940751647328	0.0748014226555824
1802	0.520273130358266	0.0745363160967826
1803	0.366742683575749	0.11951669305563
1804	0.323037268311683	0.0922583416104316
1805	0.431454773025107	0.165667831897736
1806	0.442278662640388	0.213914453983307
1807	0.383480237319026	0.247480675578117
1808	0.393353530968276	0.133761316537857
1809	0.57167090898923	0.174729764461517
1810	0.356533499589471	0.29463517665863
1811	0.407051906154831	0.497592568397522
1812	0.53621263421241	0.181455016136169
1813	0.375833815195457	0.102124981582165
1814	0.439063455761139	0.396614134311676
1815	0.37498098069253	0.171224728226662
1816	0.50775277201029	0.217630073428154
1817	0.513380376993642	0.133978426456451
1818	0.571936366521021	0.269020169973373
1819	0.368393032225115	0.200222492218017
1820	0.590903522333022	0.111912712454796
1821	0.336925925487805	0.251743823289871
1822	0.529944808441527	0.0354083627462387
1823	0.439838273050661	0.207028955221176
1824	0.465558014573143	0.147849649190903
1825	0.337940827432157	0.236361145973206
1826	0.530158892297356	0.360158264636993
1827	0.501820517285412	0.0794101655483245
1828	0.356137999611983	0.187225908041
1829	0.566389663251328	0.227390170097351
1830	NA	NA
1831	0.360761058273281	0.150070920586586
1832	NA	NA
1833	0.543744159150794	0.118411019444466
1834	NA	NA
1835	0.501849224716163	0.149895757436752
1836	0.353792098170075	0.105682618916035
1837	0.334761169557037	0.285361438989639
1838	0.396210925642728	NA
1839	0.581479646702743	0.329720586538315
1840	NA	NA
1841	0.532772721571193	0.273006170988083
1842	0.46593104753395	0.078433834016323
1843	0.45651096272526	0.0734054148197174
1844	0.416176254126204	0.338665157556534
1845	0.30912487046677	0.229972198605537
1846	0.538482256529628	0.238972708582878
1847	0.317463467771447	0.0885692462325096
1848	0.350751846555986	0.189720913767815
1849	0.344993171038833	0.207250759005546
1850	0.590908035664185	0.204204455018043
1851	0.307739408614775	0.0498692467808723
1852	NA	NA
1853	0.416732375169277	0.0888203307986259
1854	0.36827632968582	NA
1855	0.354608523134031	0.0128386868163943
1856	0.349819681092836	0.193344712257385
1857	NA	NA
1858	0.511445266725391	0.000500728667248
1859	0.361639878326461	0.313391357660294
1860	0.374433727213869	0.114136472344398
1861	0.567813847493845	0.191843703389168
1862	0.329526417701135	0.277062058448792
1863	0.347033018791891	0.151625573635101
1864	0.424555523630065	0.201412364840508
1865	0.387241635137738	0.304517656564713
1866	0.61969256440493	0.315766215324402
1867	0.368819129442383	0.156453490257263
1868	0.344310576619092	0.127661272883415
1869	0.517702378734772	0.0876998007297515
1870	0.366260313966463	0.0888413414359092
1871	0.368942161317675	0.310606628656387
1872	NA	NA
1873	0.362407432746171	0.242622718214989
1874	0.401896032432985	0.172074347734451
1875	NA	NA
1876	0.530338134903527	0.333167612552643
1877	NA	NA
1878	0.376391401607748	0.179765269160271
1879	0.359302314040921	0.164407759904861
1880	0.485064168665127	0.23158885538578
1881	0.558552020030297	0.177625596523285
1882	0.470302434592979	0.0718344449996948
1883	0.589590078774716	0.161424741148949
1884	0.319993496568073	0.0843266993761062
1885	0.401319198652179	NA
1886	0.443209914021408	0.149451494216919
1887	0.369990511824814	0.204559177160263
1888	0.38658083947493	0.18938872218132
1889	NA	NA
1890	0.413913576737035	0.104473285377026
1891	0.448203235666575	0.0931237116456031
1892	0.379992569385499	0.152496606111526
1893	0.346992188982474	0.069724902510643
1894	0.354232507285898	0.309872686862946
1895	0.342489248499258	0.233252242207527
1896	0.462379968131613	0.130516678094864
1897	0.361263461475725	0.455322504043579
1898	0.410721241541766	0.27286821603775
1899	0.321354144577744	0.174542754888534
1900	0.55932825795555	0.1649369597435
1901	0.393023192377497	0.151391476392746
1902	0.576342016684809	0.0753659754991531
1903	0.534843813372796	0.141861215233803
1904	0.351330679903668	0.190452218055725
1905	0.674019063989374	0.0003824234008789
1906	0.439742424036255	0.0897934064269065
1907	0.380091927374725	0.0810351967811584
1908	NA	NA
1909	0.292406931489004	0.1336739808321
1910	0.460789438142934	0.266566246747971
1911	0.599610065685029	0.290115058422089
1912	0.38185046441907	0.338417530059814
1913	0.316467022031279	0.137773796916008
1914	NA	NA
1915	NA	NA
1916	0.523234638465758	0.0860923454165458
1917	0.422944199424688	0.224298700690269
1918	0.560487652482091	0.227530419826508
1919	0.378194492851028	0.271897345781326
1920	NA	NA
1921	0.463872057888439	0.0957861393690109
1922	0.449066406764748	0.199620276689529
1923	0.44720462245357	0.145446762442589
1924	0.475028524306133	0.187740758061409
1925	NA	NA
1926	0.380647314610464	0.212925925850868
1927	0.395538241477694	0.218850344419479
1928	0.310745247869508	0.0579996481537818
1929	0.347510380659394	0.151613280177116
1930	0.383758744718544	0.231809720396995
1931	0.480362773107061	NA
1932	0.514016969613805	0.394268423318863
1933	NA	NA
1934	0.300098407427671	0.0433877371251583
1935	0.36701419121134	0.290923565626144
1936	0.37184529149624	0.22526504099369
1937	NA	NA
1938	0.318176047534553	0.198939606547356
1939	NA	NA
1940	0.544698256171035	0.21427059173584
1941	0.614801436641235	0.323597401380539
1942	0.391816045314544	0.0769476443529129
1943	0.344699135930294	0.159604072570801
1944	0.382296923347883	0.201281785964966
1945	NA	NA
1946	0.546827102778369	0.160681515932083
1947	0.602936702746414	0.191558077931404
1948	0.467704284737954	0.116993613541126
1949	0.544318058785873	NA
1950	0.451076187904024	0.0533634573221206
1951	NA	NA
1952	0.329582012824262	0.13084465265274
1953	0.441444202201541	0.145189464092255
1954	0.390971292225883	0.247867330908775
1955	0.354380796231108	0.0003987252712249
1956	0.404332750553272	0.189116969704628
1957	0.366342763587127	0.276758253574371
1958	0.3748094260497	0.200395375490189
1959	0.325740874096258	0.0478255338966846
1960	0.420811642453592	0.108568862080574
1961	0.538074507341101	0.173823550343513
1962	0.379284394991579	0.124067641794681
1963	0.568817048446262	0.243192568421364
1964	0.35892266199351	NA
1965	0.318740663352824	0.348676651716232
1966	0.373009018256552	0.008050818927586
1967	NA	NA
1968	0.582553740798752	0.212453812360763
1969	0.554578298303306	0.222022637724876
1970	0.39536776795418	0.272326827049255
1971	0.580559099642182	0.0983163118362426
1972	0.678043930232437	0.233210384845734
1973	0.359154294745239	0.142346605658531
1974	0.569202093313469	0.353464186191559
1975	0.384913299953821	0.159054189920425
1976	0.443448786399652	0.0704847648739814
1977	0.569364403741123	0.236371979117393
1978	0.311283116689165	0.085939921438694
1979	NA	NA
1980	0.418251211132746	0.114597678184509
1981	0.558883009154468	0.156299278140068
1982	0.592494848839291	0.191150367259979
1983	0.581666000070518	0.199157565832138
1984	NA	NA
1985	0.540833612401194	0.292495548725128
1986	0.347783326431303	0.0891333222389221
1987	0.434324150313424	0.0435999445617198
1988	0.3614316750027	0.0003886818885803
1989	0.59165427600457	0.294107407331467
1990	0.473107546019356	0.0934939756989479
1991	0.347722168188063	0.250416189432144
1992	0.532449781562567	0.201127409934998
1993	0.44505680688107	0.159739941358566
1994	0.489750697053081	0.0010661780834197
1995	0.58393997942286	0.264176905155182
1996	0.391201704119355	0.369967848062515
1997	NA	NA
1998	0.371655688469602	0.261579632759094
1999	0.6004608400088	0.150374069809914
[truncated: 2,978 more rows]
