# Supplementary material for: Measuring exposure to misinformation from political elites on Twitter
Source: Nat Commun. 2022 Nov 21;13:7144. doi: 10.1038/s41467-022-34769-6 (PMC9681735; doi:10.1038/s41467-022-34769-6)
Supplement: Supplementary file 4 — Source Data [file 41467_2022_34769_MOESM4_ESM.zip › Source Data/fig2c.csv]

	misinfo_expo_weighted	ideology
1	0.443219932715641	1.06797299305144
2	NA	NA
3	NA	NA
4	0.450560822958516	1.2429597124794
5	0.31906418398536	-0.851034934565146
6	NA	NA
7	0.385533176612555	-0.131945937223178
8	0.421249007988915	0.862654928106948
9	0.396192272736149	-1.24843445469484
10	0.611670297774738	2.0944605763728
11	0.53289193926054	1.41572173685315
12	0.583772906029332	1.78879905527845
13	0.546178129062441	1.71986505209962
14	0.359075033101798	-1.92384310535993
15	0.522782017585298	1.48434511803046
16	0.483805905715819	1.59881173804177
17	0.43373794855622	1.17888671599183
18	0.37000061115241	1.21762182100393
19	0.406512321069589	0.911826007135413
20	NA	NA
21	0.359632199262441	0.58482669946529
22	0.467245534310037	1.16623263965873
23	0.554608445900133	1.82030005906677
24	0.412025492014581	1.09478769668929
25	0.387724921600349	-1.74174237136227
26	0.356107195026517	-0.0192464842573812
27	0.513386134761226	1.71039664167508
28	0.393950335291728	1.07048489566282
29	NA	NA
30	0.473871391391395	1.23805665747981
31	0.380453818685721	-1.30093936253931
32	0.481276851628998	1.34422067195488
33	0.34958280754948	-1.53080459735954
34	0.611455518536111	1.81651837570785
35	0.392520996616343	1.12549562405366
36	0.300914176006377	1.2037381924178
37	0.592532024477466	1.89009994368846
38	NA	NA
39	0.523134376231707	1.4510478248459
40	NA	NA
41	0.316755835868098	-1.45572960242534
42	0.355377737314651	-0.670186454545853
43	0.34839352735684	-1.76422766770376
44	NA	NA
45	0.539270800702305	1.49260511883756
46	0.323486591468759	-0.168359388563539
47	0.383126403619077	1.23042618725446
48	0.533100559473863	1.27258496472917
49	0.375067610263611	-1.29883413245855
50	0.497178974313406	1.55093126146144
51	NA	NA
52	0.396791401694138	1.16286822891935
53	0.339085740170582	1.16245312578269
54	0.474687763438221	1.02895085091065
55	NA	NA
56	0.314597790046843	1.15016235803633
57	0.447275965680787	1.14572119563899
58	0.357086070104247	1.27799451963757
59	0.355699473467891	-1.64238742662352
60	0.486157976247798	1.09315810633508
61	0.533624806990198	1.93456048359834
62	0.555215736751372	1.74554422045287
63	0.494972875836443	1.36824193907627
64	0.343700034480365	-1.00033971878289
65	0.448634336954221	0.912010164881539
66	0.358757722502049	0.618248860794772
67	0.518398090764328	1.48344405073251
68	0.350130624000253	-1.50087083315044
69	NA	NA
70	0.547776582398839	1.81208739435113
71	0.459438928569585	1.15161295670565
72	0.583380661832005	1.68905535315671
73	0.495511150477513	1.05177961941366
74	NA	NA
75	NA	NA
76	0.575595213635421	1.51379578452363
77	0.399180076692059	0.422467763623604
78	0.574991119110203	1.84962383693126
79	0.360500929731833	-1.38551868699482
80	0.3776670672259	-0.817387798912988
81	0.361721092119308	0.553205832835012
82	0.339896644358354	0.039775425522419
83	0.448348671149391	1.1345792355893
84	0.390364963892118	0.541427431660512
85	NA	NA
86	0.576132928688864	1.51947453970125
87	0.581464496298488	1.84979800883209
88	0.361588679275266	-1.65829483956335
89	0.368536545446332	-1.875158769388
90	0.346569349356831	-1.09788041565534
91	0.573931520270576	1.79972944423125
92	NA	NA
93	NA	NA
94	NA	NA
95	0.586114708275097	1.81341339736219
96	0.353534296997031	-1.53171745294633
97	0.495723221553697	1.41220512687637
98	NA	NA
99	0.414760680980312	0.241244487172357
100	0.347358746349637	-1.29953559702937
101	0.361693653990553	-1.49406773944126
102	0.311900682539376	-1.76870143569216
103	0.448393310579113	0.323944961800666
104	NA	NA
105	0.45387465374873	-0.472547021262499
106	0.44346076372173	-1.32442435934759
107	0.476829580295586	1.25068886877163
108	0.566776829327481	1.28522145580823
109	0.565683607325504	1.93889100414625
110	0.312558000836573	-0.556749392838847
111	NA	NA
112	0.489586137155757	1.23737496059542
113	0.35434810876896	-1.72162195001867
114	0.573381105947578	1.80308067678441
115	0.350723407957683	-1.14388108054636
116	0.372209687539836	-0.0499137143136294
117	0.337017381126078	-1.43978334113091
118	0.556074694808888	1.49516739847994
119	0.362791670551679	-1.04077064736744
120	0.617615009063815	2.07279664868652
121	0.442453963849206	1.5722418477385
122	0.610057446959489	1.95910142699433
123	0.420232177672518	-1.6759940341997
124	0.356363148966546	-1.58973621959689
125	0.351444070951327	0.0837648202713644
126	0.359764053945227	-1.80775495058484
127	NA	NA
128	0.624619412648171	1.87936626353683
129	0.509890682117647	1.69563071877524
130	0.389932335215108	0.0556405332501387
131	0.377518238460624	0.673345130783384
132	0.288323156093725	0.0190990963231452
133	0.43453347919895	1.03451340347573
134	0.414947556190596	0.510949482219166
135	NA	NA
136	0.508235630485436	1.48796208308365
137	0.544987710172586	1.86847511138126
138	0.588409084258712	1.31220559556899
139	0.372137181500459	-1.08097426709601
140	0.589465907236782	1.85734684950708
141	0.605597840529327	1.83040540461389
142	0.601035233648917	2.0809760245217
143	NA	NA
144	0.573884224609048	1.83532488599616
145	0.374843311793497	1.05947059770188
146	NA	NA
147	0.333206066441867	-2.12927908072347
148	0.487510883586737	1.32456871975793
149	0.510812285980295	1.63658567338641
150	0.392504454856746	0.779010878607159
151	0.428305025910122	1.09728346985798
152	0.36458935022602	-1.47158182269476
153	0.375802952910458	0.442466737896386
154	0.427229951222791	0.870757261594227
155	0.336094122677843	-1.22156183270292
156	0.389855343727568	1.15355070268545
157	0.60112008655667	1.96685690761661
158	0.564113677977067	1.6901769351285
159	0.523569080097491	1.75315938125444
160	0.590752172478039	1.79523247820885
161	0.548501334263123	1.31538529891282
162	0.558353104019508	1.38287588050515
163	0.602706369673926	2.00090458110701
164	0.380451759968404	-0.887724478210493
165	0.387148449865464	-2.27961492709358
166	0.375352776196522	0.432016914836085
167	0.357624405547621	-0.644568392693983
168	0.346449052142666	-1.40444307289156
169	0.627608028617426	1.906594807127
170	0.542312489886624	1.82610876400632
171	0.348120050232927	-1.69143093199064
172	0.398143965507652	1.09859792194045
173	NA	NA
174	0.576496872484414	1.75696814157163
175	0.408912818626712	0.189158339410622
176	0.574451373875934	1.61884173054194
177	NA	NA
178	0.638248903347556	1.99667375959963
179	0.451910943897507	1.06527272307385
180	0.585713823906555	1.65675411499136
181	0.341899106864838	1.00486035052879
182	0.452724955919137	-0.910836102016966
183	0.341005603409481	-1.52751267792169
184	0.354015531966003	0.445782593372487
185	0.498124299842555	1.44750717376827
186	0.381165209883746	-1.2988632426374
187	0.363690796331498	-1.91201490106871
188	0.444059154367116	1.09009642387226
189	0.573894623743487	1.72386734390023
190	0.325224031905472	-1.39108130096548
191	0.378929866435451	0.734129164014362
192	0.501321388264925	1.50328108156014
193	0.420854426783325	0.595194025378816
194	0.456871724362149	1.26710641913185
195	0.426501378073853	1.27685646100428
196	0.517702763861855	1.52234100658829
197	0.409019939914971	-2.10383328517253
198	0.383120430719078	-1.68196225731535
199	0.354074936372887	-0.651745285348457
200	0.673978526605732	1.77055998343048
201	0.354968419828145	-0.771293915361289
202	0.415020784581699	1.17746980614183
203	NA	NA
204	0.389140272507103	1.16992540581084
205	0.375328925286381	-0.903502931903913
206	0.372060583313835	-1.24404778586404
207	0.569651033436509	1.84806178510878
208	0.419010879693568	1.06781938322319
209	0.370746935389551	0.165217040925887
210	0.377435175651916	-0.200121537922919
211	0.34972505957341	-1.39063361838772
212	0.360988885484496	0.609642103747506
213	NA	NA
214	NA	NA
215	0.384724142519507	1.30748295434295
216	0.526792298602977	1.20788447243758
217	NA	NA
218	0.378540670822732	-1.40962644824086
219	0.485668682246554	-1.03719945073659
220	NA	NA
221	0.570075895718736	1.5345239122711
222	0.541816172372532	1.64004660331995
223	0.60574315649261	1.92349845680005
224	0.427458764763537	-0.827229996227247
225	NA	NA
226	0.377238877481458	0.804889912737136
227	0.302052021534087	0.247084660858475
228	0.418801446781265	-1.25167686540701
229	0.39776228698469	1.26274503614509
230	0.364401131191043	0.255688023187744
231	0.540226546374996	1.71749847975904
232	0.450913277879264	1.20443226866212
233	0.369892821145421	0.304128267940105
234	0.495333630830148	1.60361634515617
235	0.353113217714368	-1.10324370133607
236	NA	NA
237	0.571195740616041	1.76275423470913
238	0.35803527792627	-0.125256820288217
239	0.346328878758636	-1.42321295348226
240	NA	NA
241	0.474850493247019	1.41939845065011
242	0.359874092992741	-1.59936515901592
243	NA	NA
244	0.523617265126272	1.76474088576573
245	0.520989943917704	1.45575024268705
246	0.491972916473704	1.26522584693289
247	0.338633689546084	-1.44999994375005
248	0.60265887082635	1.95513574685544
249	0.490986360657107	1.33827331680235
250	0.432684850948429	1.26945699339963
251	0.368575983546425	0.0406746893595774
252	0.459936311997497	1.12630453863915
253	0.379539068283077	-1.44495553004205
254	0.554502251877692	1.63403581743102
255	0.545856171204716	1.21421756170345
256	NA	NA
257	0.385000423331946	0.134601914926726
258	0.510287927231267	1.21405977507624
259	0.450694882572806	1.21856535672906
260	0.603947390201717	1.81813506982853
261	0.377764245708057	0.129128015391865
262	0.379780391289176	0.0878215134411544
263	0.358452203888461	-2.30659994846255
264	0.399993599249004	0.64876734066241
265	0.576931589566972	1.89964074507408
266	0.317581387468148	1.03776732649302
267	0.584605857613879	1.71618927114845
268	0.553366100695046	1.74540195236571
269	0.42343213955253	0.974248717275794
270	0.570420511024573	1.45757456505049
271	0.506330104125976	2.06134674840524
272	0.377820517393471	0.595969342988634
273	0.605381229396733	1.66251289700476
274	0.354167646384493	0.415363483063775
275	0.578466086579432	1.78338861051719
276	0.310900938635239	-1.25556033891312
277	0.368398086749535	-1.25829638203442
278	0.408105850483848	0.226120441699782
279	0.647630506131605	0.995469915647649
280	0.337977813273657	-1.63760435150358
281	0.350227828578005	-1.63432283709157
282	0.388919044653293	-1.18901401006899
283	0.561355821709513	1.84905651730863
284	0.514381352347386	1.53848217405927
285	0.354834477463047	-1.55953131004929
286	0.405644722801807	-0.708330402899766
287	0.539462851963342	1.32231361899667
288	0.430142558348131	1.04323505740374
289	0.355572050211121	-1.46845590464176
290	0.52524524698824	1.41248736079858
291	0.528270877785048	1.72581739516486
292	0.438865220286088	1.27093246785896
293	0.457967711781905	1.56596591161565
294	0.334954850716816	-0.467628178102585
295	NA	NA
296	0.540668022533717	1.80441985182983
297	0.576185045319998	1.72324420891364
298	NA	NA
299	0.384062966143577	-0.671706037155179
300	0.572805865943504	1.86536298566355
301	0.345572419740182	-1.16416460735397
302	0.343742191027257	-0.678265428209871
303	0.653061058671924	1.60702790115596
304	0.557402738697609	1.75207800371193
305	0.569920305819209	2.01642891690028
306	0.425660644108308	0.862673533270815
307	0.37132018882215	0.642426545941619
308	0.394313298409177	-2.26099615268034
309	0.381086051542656	1.14749713813387
310	0.348342921893777	0.820615441868921
311	0.477711310923412	1.53289991584103
312	0.547823433589015	1.60127773112789
313	0.572105317835254	2.06187671469648
314	0.398570024172373	0.928670297999024
315	0.348655502599855	-1.80694147145001
316	0.38887129000239	1.27256681967645
317	0.557813327373157	1.79968938566057
318	0.579676051866377	2.03221865287427
319	0.590465744301694	1.64511268524093
320	0.353979337818678	-1.12241495725878
321	0.545398156679183	1.56731652631818
322	0.370469916328259	-2.02188494747901
323	0.343558221554229	-1.3137857684256
324	0.360122502493892	0.276384531232349
325	NA	NA
326	0.636814451979214	1.88260102291366
327	0.344622248353149	-1.47650546446994
328	0.359405292456604	-1.94679160074668
329	0.402517378233846	1.2430865351479
330	NA	NA
331	0.348206025683818	-2.06819822845361
332	0.445188263366497	-2.34061404157809
333	NA	NA
334	0.348224859234901	-2.07859393475602
335	0.517345578203317	1.5351897130028
336	NA	NA
337	0.52918897973567	1.76973390075536
338	0.339258333267141	-1.40041552225174
339	0.479665917559026	1.53705451892787
340	0.440465131556363	1.64303959934561
341	0.481512636766618	1.33659791391078
342	0.355964468053308	-1.4019492923448
343	NA	NA
344	0.430289939156903	-1.26678688229934
345	0.435421512178196	0.837350235707927
346	0.362797722204211	-0.726558446735316
347	0.405390629326841	1.29714414233985
348	0.425114964231139	1.30665048976068
349	0.227886820830983	-2.05957664075681
350	0.364946544093419	-1.68636466387932
351	0.381833909204327	-2.04006186338893
352	0.478514925736732	1.15623897035247
353	0.45839253116444	-1.91348127983586
354	0.375595577099925	0.800076882188914
355	0.355335542206622	-1.6624876860422
356	0.489181179316715	1.33309597452807
357	0.470291672199599	1.16931236385938
358	0.591241243228806	2.08407593088981
359	NA	NA
360	0.383496156107051	0.639080717395574
361	0.37797342740014	0.148615444713094
362	0.48372386177888	1.38818127616007
363	0.351880128398814	-1.52301048249951
364	NA	NA
365	0.344390608666566	-1.37621672374532
366	0.510590535940374	1.51789055215132
367	0.640525201102756	2.11245609861753
368	0.335172474183813	-0.676971122006799
369	0.335216356544526	-1.48163904574098
370	NA	NA
371	0.403422672930784	0.403684014074733
372	NA	NA
373	0.55192231383426	1.78433424714479
374	0.485906652006049	1.47560731647451
375	0.616654307595501	1.73838396432787
376	0.584722753973268	1.65014513203507
377	0.428687296698874	-1.3311306908565
378	0.280721895970075	1.32262646715532
379	0.378030765228653	-0.0990248173203496
380	0.594797573671787	1.59612524104904
381	0.391510584230918	0.611683046308225
382	NA	NA
383	NA	NA
384	0.34514249963133	-1.65200877135511
385	0.584949388064542	1.8943647390659
386	NA	NA
387	0.426547489228995	0.603160910871881
388	0.355167122950706	-1.13741756738645
389	0.352669398997387	-0.417946162751488
390	0.373804109589041	-0.415769626533851
391	0.382836511095614	0.669503086386757
392	0.384880097806152	-2.11560406807365
393	0.464384410048976	1.56454139838695
394	0.385768461215722	0.154966735779649
395	0.573638472074399	1.85699470215589
396	0.385145085956198	-1.16566408517725
397	0.328625456014137	-0.578947417246839
398	0.482108274198922	1.16417379895614
399	0.352882574894519	-1.50362826905128
400	0.46538678817092	1.43216638517779
401	0.590206305713132	1.72195687077595
402	0.552144182186185	2.04402783437614
403	0.388859213601374	-1.33344048458858
404	0.323144363540372	0.66232947354907
405	0.574638593103944	1.77696118324424
406	0.431548433478123	1.40400646793302
407	NA	NA
408	0.533664275740409	1.80083544472413
409	0.449929614987495	1.09371968394307
410	NA	NA
411	0.361888714638405	-0.89933851245298
412	0.652020038244796	2.10566131228157
413	0.338647880638048	-1.13268349581988
414	0.295180952424338	-0.422186747455372
415	0.367077077227641	-1.17237995804891
416	0.602808235219489	1.82858246950871
417	0.458351774474398	0.847403911435514
418	0.341872523637933	-1.16620594330408
419	0.538826405244318	1.58079866969543
420	0.499784917114384	1.75685994970986
421	0.627753894998116	1.93820889797543
422	0.365897422778577	-1.58967195270212
423	0.452146034046219	0.852788505547408
424	0.332096799687838	-0.246048646111275
425	0.370685929937114	-1.14202634875754
426	NA	NA
427	NA	NA
428	0.543515787823426	1.73096187167767
429	0.540617268181197	1.86117285345644
430	0.562919888323279	1.78668535372629
431	0.419822663353552	0.936134984381682
432	NA	NA
433	0.431379214450472	1.28624268217663
434	0.568873943143486	1.68029649234802
435	0.557819972656275	1.747732174615
436	0.505021299592425	1.14335165023715
437	0.359901432486055	-1.43294295927486
438	NA	NA
439	0.558668440236558	2.1053840233538
440	0.552003373038121	1.82696327397355
441	0.367367291297627	0.744986906854982
442	0.60236476236869	2.01911043233969
443	0.323489443431815	-0.712508044789595
444	0.360847282245568	0.552948218192953
445	0.589480774628122	1.45905778809013
446	0.430700513972903	0.551632449059682
447	NA	NA
448	NA	NA
449	0.535786938764053	1.31555129060814
450	0.528655239210293	1.33367682125035
451	0.391646867759646	1.03712980817444
452	0.361923660727462	-1.16927587468146
453	0.436044372283728	1.41275764192003
454	0.305000339131162	0.851592859084281
455	0.444402946722019	-0.894876074185184
456	0.505164240427117	1.25432814446575
457	0.506241262809375	-1.57051936416004
458	0.427859798032648	1.05025108189428
459	0.335508871033259	-1.18545487569534
460	NA	NA
461	0.379658123866882	0.262443892190606
462	0.400921397377026	-0.378409647482771
463	0.348647203399642	-1.28827109808856
464	0.340040346855537	-1.29556419242294
465	0.575432090247345	1.19928803634434
466	0.421851265822785	-0.505923664067688
467	0.503599727404875	1.25729252943327
468	NA	NA
469	0.409413201899258	0.882685581916544
470	0.56725225118128	1.34834255594419
471	NA	NA
472	0.363875975989482	-1.69062922149163
473	0.329472385742141	-1.53383503384908
474	0.397436653798693	1.37756942374154
475	NA	NA
476	0.468332649822352	1.10758844719588
477	0.286893469177138	0.0111218165202056
478	0.35248287479268	0.141652611984125
479	0.401700753737021	1.16157353495164
480	0.486940931650047	1.17524055061568
481	0.5193019216069	1.44012629522946
482	0.596290418346579	1.86906221120528
483	0.607180965241306	1.92204015099544
484	0.353524453509836	-1.38090426718415
485	0.354384738481439	-0.637376196613951
486	0.439728560418886	1.07850676495788
487	0.396491628775723	-1.59243820702261
488	0.566978819738486	1.70606303077923
489	NA	NA
490	0.47245330711721	1.23247243840328
491	0.387112046278803	0.599384243840843
492	0.469955333609814	1.46400631286704
493	NA	NA
494	0.351864031694439	1.0725636482976
495	0.576433489862126	1.78537637890391
496	0.520827705207533	1.87782321953778
497	0.370933529254845	0.32788276097966
498	0.332556900963312	0.966973063358793
499	0.597152111151141	2.02153242405385
500	0.399047543256113	-1.49171374165302
501	0.390261545443888	0.71981665414903
502	NA	NA
503	0.39575339640149	0.648456037241225
504	0.366160952154999	-1.91413918247191
505	0.341829874656351	-0.568045079565199
506	0.395942427780221	-1.90153613081725
507	NA	NA
508	0.338755938916399	0.427440446146362
509	0.525143427736376	1.76553489997276
510	NA	NA
511	0.384744766811727	0.906555634161265
512	0.345896522272764	0.59230371066573
513	NA	NA
514	0.356704181805717	-1.29792794996202
515	0.404640569245199	-1.89652116333291
516	NA	NA
517	0.331239855010312	-0.46640375985756
518	NA	NA
519	NA	NA
520	0.377464107312996	-1.30180725805977
521	0.398171554706446	-1.63118127693113
522	0.531386037326005	1.79976800602823
523	0.551408143821715	1.69821677222699
524	0.52932822881605	1.65027097841906
525	0.425909307556867	0.63902184858428
526	NA	NA
527	0.4439811770147	1.44440766980741
528	0.353225654020625	-0.0720130521903009
529	NA	NA
530	NA	NA
531	0.602182820331579	1.90992193911289
532	0.522196955849899	1.56418451242387
533	0.64796181103133	1.59820815431152
534	0.557727301587105	1.46405040667719
535	0.635457372923719	1.7817823725257
536	0.539076300362015	1.94016868296029
537	0.349564769164755	-1.35650020773272
538	0.450603839675703	0.99006512497016
539	0.409833215598214	1.22651061326266
540	0.363909488692493	-0.0764070766386584
541	0.476380892635786	1.17816016216954
542	0.582130881095465	1.68238407799839
543	NA	NA
544	0.552142880796723	2.05369251379849
545	0.335614638902852	0.798291257324868
546	0.532080255970088	1.5121697486835
547	0.379033116733387	-1.55296888758093
548	0.358358097929097	-2.07851772512499
549	0.379598529724192	1.24909562223128
550	0.564244472825624	1.92256020085305
551	0.400957381106827	0.645574692183244
552	0.378392221177612	-1.30205319633182
553	0.36488137161936	-1.10311451491786
554	0.438816826891421	1.43039522098301
555	NA	NA
556	0.359597646583004	-0.453593475885862
557	0.551891624650426	1.88418409677364
558	0.436739779571688	-0.946149399787555
559	0.531911883506477	1.70784891594537
560	NA	NA
561	0.375078838345855	-0.736559158789192
562	0.576299746395801	2.10304397879189
563	0.357597120669766	0.308587528240388
564	0.426928100317075	0.808440245564963
565	0.586591742632081	1.8508576505287
566	0.43062183523902	0.942182992816675
567	0.513895689691716	1.52087873199391
568	0.367751236306092	-0.684589141451759
569	0.337960814785445	-1.83235272904917
570	0.331076768969544	-1.13977624770883
571	0.566549799313155	1.88939924886506
572	NA	NA
573	0.389030196603156	-1.31784443843902
574	0.535748970610589	1.45872964118888
575	0.424017405681397	0.197039596905544
576	0.339253428944944	-0.214904619762642
577	0.571423343182908	1.78484434645637
578	0.620819789960922	2.07777779227568
579	0.482172875102285	1.96675141928653
580	0.337651516306063	-1.74921182657464
581	0.554194337585526	1.65307678787653
582	0.40018090437345	0.383302318306547
583	0.602479139624288	1.69396341854077
584	0.462379198609957	1.43409491976773
585	0.5294054066135	1.60613071836928
586	0.565293881640646	1.7850613242305
587	0.390506421782258	0.985503908980957
588	0.33756600254204	0.579719539168529
589	0.457022364452342	1.15951816546167
590	0.453241867793552	1.34785323367722
591	0.613835485554793	2.02006674035944
592	0.359321908726548	-0.0913803940868109
593	0.369271859579332	-1.53270747912046
594	0.496675160892394	1.25276514111819
595	0.607210010354703	1.35980296778629
596	0.360767300388663	-0.955538306116788
597	0.432207494031743	0.709158772935246
598	0.53710318916988	1.45104711934327
599	0.50693489968139	1.27035927196279
600	0.394371982481904	0.845197163231147
601	0.379704136460812	0.718760093065131
602	0.520552297033015	1.52539892969403
603	0.555581731346602	1.55533375812714
604	0.385151980165709	-2.26999413793325
605	0.358161767659396	-1.21602530686936
606	0.361989592740379	1.45671008194515
607	0.595308360731563	2.13727568544933
608	0.598817651463173	1.63484012334893
609	0.607039592771264	2.01539304975252
610	0.532907155701983	1.38315467627956
611	0.517039108052422	1.43101973062884
612	0.434230899522226	1.22803259660049
613	0.563749913077132	2.00043985745203
614	0.342483402268069	-1.137626219225
615	NA	NA
616	0.444454471092052	1.07716179040729
617	0.391100106625612	0.900008304095649
618	0.360705255349822	1.10536171901329
619	0.363148918912001	0.254269416747745
620	NA	NA
621	0.359341195278125	-1.83133369491103
622	0.455780116293029	1.3808585312784
623	0.377693922515262	-1.70739365089128
624	0.493722824029674	1.40657365751182
625	0.51683844637475	1.14588063396369
626	0.350695738027491	1.04380538101927
627	NA	NA
628	NA	NA
629	0.344555700573753	-0.707188025460503
630	0.317546701594917	-0.762729799779114
631	0.533715193782484	1.20724995426645
632	0.557991209719499	1.22784950839056
633	0.575316126106176	1.6687426138513
634	0.551304751789323	1.6044466834043
635	0.393138211857468	0.921833505922718
636	0.357267468230046	-1.39451625990495
637	0.329021480043007	-1.29784214881091
638	0.35669517000266	-1.54538856061052
639	0.617810488005107	1.77078839526512
640	0.396968944677868	-1.71773856858736
641	0.360564423629917	1.20061648845792
642	0.410463681379269	-0.635355146978995
643	0.360615412276746	-0.812158469865299
644	0.576994372708261	1.68460662162434
645	0.550795859180057	1.80683652037413
646	0.466669487621147	1.43434119706212
647	0.419519115511041	1.41059313064251
648	0.39060956075183	-1.3733523188261
649	0.348337188224984	-1.00271405244963
650	0.342524916943522	0.501179942311726
651	0.47732695075718	1.78952947417703
652	0.350929315665819	0.666044215366595
653	NA	NA
654	0.357720593555497	-1.71544056677923
655	0.332225889368342	-0.511813491225475
656	0.421987154231644	1.12351578653012
657	0.450656845941453	1.01628515205622
658	0.552493149372941	1.21921177100796
659	0.368152498470741	-0.827881367674697
660	0.555198136104145	1.57331893788766
661	0.404831569778631	-1.38932478391405
662	0.384381755375414	0.492998602055364
663	0.372293381821978	0.576605660037928
664	0.547695845006097	1.56871282577822
665	NA	NA
666	0.523267317089959	1.82782082951656
667	0.526860709502389	1.51662165190475
668	0.575494496627994	1.83959928998551
669	0.557507891421404	1.55563266940277
670	0.583439184596431	1.95532655070484
671	0.583558126800612	1.76436430182758
672	0.592204968803205	1.40886310808037
673	0.556165222097928	1.90946114453317
674	0.443463008081283	0.978526864626867
675	0.42865145603578	1.26467784281818
676	0.388882178778036	-1.17061094912606
677	0.35533903668612	-2.07507197882172
678	0.407743473808154	0.921163746356752
679	0.333146829126642	-1.31404090025835
680	NA	NA
681	0.62461503425081	2.07625049617243
682	0.468504033670849	1.50862395621089
683	0.490875088157563	1.03870057739296
684	0.354296974650353	-0.914489260020584
685	0.357863978742387	0.786891681340249
686	0.573288008680401	1.85756224772719
687	0.577559767696944	1.87417052749914
688	0.625716066972819	1.78779570874052
689	0.392352818351948	1.30848138122922
690	0.430775484264286	0.432869087599566
691	0.385898250590908	-1.87673349240092
692	0.338860996813465	0.975018140980276
693	NA	NA
694	0.396417413422387	1.02960679372139
695	0.36191365626613	-1.89946015714751
696	0.578758976230534	1.99564483376981
697	0.427893371996088	0.397747458148974
698	0.374185232810196	0.648634855766327
699	0.481464348380009	1.47744687612357
700	0.338304409288836	0.0786408401505589
701	0.550435307046052	1.68456767929203
702	0.570636452962016	1.90886236141796
703	0.315835097888004	-0.765473199487209
704	0.587778515668006	2.03368421012563
705	NA	NA
706	0.550778388211002	1.93189586900952
707	0.533287943742502	1.47074221227423
708	0.551465555565884	1.89575666708334
709	0.431400428810227	-2.29063335592569
710	0.552140002893114	1.40171487288558
711	0.409658686711938	-1.79374486425779
712	0.359935505776849	-1.16352814378117
713	0.606176734616652	1.97953193038059
714	NA	NA
715	NA	NA
716	0.35180555317817	-1.15231040352652
717	0.384966180428845	-1.40267646902169
718	0.35566208245434	0.40253953196492
719	0.334908004964402	0.92942094103312
720	0.383074040908343	-1.84769389982433
721	0.603477376970643	1.6105997666964
722	0.546928607022591	1.58087208705069
723	0.426399064727466	1.36789919749414
724	0.503243788044902	1.29900180546386
725	0.35291290677484	-0.0548071693945792
726	0.36928082149122	-0.0657954253651598
727	0.504961877953662	1.93289611046131
728	0.375559891996534	-0.0836090191954066
729	0.440930326031582	1.32369591758345
730	0.512755659785625	1.22023305478658
731	0.576937493822532	1.94044968337871
732	0.585800001871465	1.80680829905367
733	0.357855813590722	-1.67598105057904
734	0.452424967017624	1.35910089421934
735	0.380999950080999	-2.02385791325282
736	0.536402220404688	1.89954674059555
737	0.565847451862993	1.65188677875261
738	0.427870579113969	0.765706243743272
739	0.341902723536338	-1.74632049918975
740	0.586119731880464	1.81166120628509
741	0.45163754034084	1.11795879250878
742	0.576020621240212	1.90900818445324
743	0.45763219216479	1.40465949618301
744	0.375172227762412	1.01391065906461
745	0.44057417669709	1.19548668771323
746	0.574118791195549	1.48048709601768
747	0.578728136449955	1.76543852682972
748	0.580423929464279	1.90527200817007
749	0.466233964210342	1.69116805106993
750	0.369977948143042	-1.03859236487641
751	0.43002103512406	0.37386900567157
752	0.344124222139724	-1.30991772013485
753	0.349342596682939	-0.741407594940474
754	0.594899244202615	1.85507976953595
755	0.453962343319956	0.959117889497831
756	NA	NA
757	0.515529627376541	1.49596962401468
758	0.275352384640326	1.14671413372113
759	0.495134827805082	1.56879496043707
760	NA	NA
761	0.418612188606834	1.26824359327555
762	NA	NA
763	0.345222311335691	-0.476739722692656
764	0.384363990955173	0.5094969507418
765	0.559581408335981	1.89182530160389
766	0.516317927728319	1.55004415393862
767	0.47768092083143	1.38612451847684
768	0.560017323791341	1.30557836513203
769	0.424554432364304	0.85898330057564
770	0.584403249441401	1.90218633972746
771	0.367961993998228	0.169304730975503
772	0.5800217045361	1.64540180793517
773	0.43289820434906	1.1176699804032
774	0.491493773095378	1.18350460228317
775	0.383478014230181	0.906184175730569
776	0.485302905437777	-2.29989596637289
777	0.378203741907162	-1.78493589364909
778	NA	NA
779	0.364885202906999	-1.49267078545059
780	0.420376355942467	1.2081926227932
781	NA	NA
782	0.342298096068186	-0.643381752163352
783	0.449782417504039	0.889400143232548
784	0.357902451556597	-1.40232103291057
785	0.439185469601812	-2.01458790703606
786	0.501857679772897	1.66682348368598
787	0.408426117074835	-2.06473332610588
788	0.351013913495131	-0.95902392738179
789	0.370315522782546	1.03239527110785
790	0.451604638860662	1.07393018300672
791	0.576133489340939	1.83996271588696
792	0.360487063781632	-1.30313376898476
793	0.350543376923003	-1.7683052396408
794	0.357346426943524	-1.07705223671827
795	0.313930701873909	-0.532549527075744
796	0.414183522244933	0.15545494593604
797	NA	NA
798	0.396524647328184	0.79216106917997
799	0.463983814794468	1.54610735018215
800	NA	NA
801	0.524925653977918	1.74742772035444
802	0.369667463004225	-1.55873583041485
803	0.515155673573877	1.56915461611538
804	NA	NA
805	0.341517301208849	-2.08346932172748
806	0.359207044685214	-0.887544970969432
807	0.370625871431041	1.16882487320667
808	NA	NA
809	0.346921485164948	0.523282812070688
810	0.412184366574471	0.367069089060172
811	0.51594536436752	1.82927974785302
812	0.384231045682948	-1.1346134864981
813	0.349032276062701	-0.62268695277138
814	0.395828047491011	-1.59239624212729
815	0.383105197790185	-1.00285644042636
816	NA	NA
817	0.349075517193085	0.481432745088106
818	0.3444235584831	-0.869211175786861
819	0.427129119188173	1.03291025052026
820	0.234034301297341	1.14190828135305
821	0.350864105485321	-1.22543834960357
822	0.337150765248308	-0.688020353302018
823	0.607360058695972	1.91044440586625
824	0.546102699885697	1.79760771356593
825	0.575077815864384	1.91848247210312
826	0.596206573932703	1.77907313569427
827	0.342288964704289	-0.0252583061554031
828	0.517644554586071	1.55186904931284
829	NA	NA
830	0.449287675318366	1.16956556618969
831	0.503100950519611	1.43629205874848
832	NA	NA
833	0.378909639170291	0.491216643190564
834	0.443511791184621	1.041890630731
835	NA	NA
836	0.362079743918246	0.5025854116205
837	0.442624481822045	0.833567169902667
838	0.367227934386232	0.0243480008444407
839	0.43117163431485	0.672618909918774
840	NA	NA
841	0.337164779179542	-1.94387088743248
842	0.554965207803657	1.63883086269188
843	0.545023957567094	2.05002879260279
844	0.463909658652693	1.90996734417523
845	0.626272826676965	2.34359232491607
846	0.554165882784822	1.962490883458
847	NA	NA
848	0.328169331379208	0.861709922415973
849	0.577670651273969	1.58445379971915
850	0.442851899166019	1.0955439595279
851	0.342354367223441	-1.89997920364376
852	0.561483367284442	1.75553774320492
853	NA	NA
854	0.57689032763214	1.60670145145872
855	0.359229998886315	-1.11463261990674
856	0.536394204541574	1.70105855087962
857	0.371596603056529	-1.32402682680248
858	0.382524469247602	1.37647486540537
859	0.426249487685187	0.957380584468801
860	0.543052531380955	2.17477474195729
861	0.374274736515299	-0.795097961341711
862	0.333082073609219	-0.232931443355943
863	NA	NA
864	0.437114444601488	1.07023511977421
865	0.380366481811754	1.22001772200532
866	0.369557512230101	-1.44066076862912
867	0.591992309308151	1.82601513483644
868	0.369539102768946	-0.959944886933487
869	NA	NA
870	0.588082667017679	1.79816061775236
871	0.364107338075737	0.819058027585051
872	0.502857186188554	1.00818254646007
873	0.621956731440448	2.35185334895038
874	0.597847189704746	1.91209662807255
875	0.447477069499257	1.29089903232957
876	0.393048520535174	0.30200690760614
877	0.362822380250333	-0.834909488965936
878	NA	NA
879	0.430545233739863	-2.33202322382531
880	0.446407820206018	1.09187128770186
881	0.359077473779562	-2.24460664368785
882	0.372784625012765	0.308171425089962
883	0.245164763296561	-0.0050956864868328
884	0.340876771120484	-0.997058234043757
885	0.387942154864183	1.30211990973949
886	0.356309692301061	-1.04229772735336
887	0.366294529998137	0.39186107918832
888	0.454505295335301	0.248365140036156
889	0.551427233068474	1.42817557183517
890	0.442214314402571	1.35036665196557
891	0.561522898888217	1.95614845879956
892	0.447828184767628	0.801577220755718
893	0.34609266847011	-1.34908194363103
894	0.500121493449375	0.129822234657837
895	0.595618945288327	1.8336990045554
896	0.346980093143373	-1.43934845187509
897	0.371756055268423	1.03016169613473
898	0.374600392720996	-1.79113095119888
899	0.477373466116748	1.54210812442166
900	0.412302212237774	1.07675298169122
901	0.387416695245688	-0.104657161746201
902	0.575433409524469	1.79457638140609
903	NA	NA
904	0.595623342873281	2.1299468535062
905	0.3130769108176	0.0897142114526045
906	0.314546028802857	-0.589754577838655
907	0.570870968091793	1.38672645439214
908	0.352556935852922	-2.23612316579541
909	0.276118218049897	-0.436043004066851
910	0.571441284758878	1.94242339445267
911	0.366895487491268	-0.739028029407325
912	0.590248898739302	1.68423997065005
913	0.465820860965456	0.385822034416601
914	0.339131592275828	0.443882254866427
915	0.469642304626563	1.22243267155207
916	0.552693106673055	1.89965601437244
917	0.582236445705024	1.92818199324163
918	0.381409475112644	-1.45507941174859
919	0.335515117449116	0.153645784345847
920	0.416846803433459	-0.852399492437015
921	NA	NA
922	0.416994133183582	-0.0133844953914125
923	0.522431074782134	1.66894190364153
924	0.605716566396378	2.04616274127487
925	0.442505516029138	0.942869835665693
926	NA	NA
927	0.407954508076869	1.09033283868244
928	0.347175113015675	-1.0654998618141
929	0.349834070665512	-1.47544234650661
930	0.349773111980165	-1.58220700154774
931	0.382105108710577	-1.37063761172081
932	0.4289602487989	1.15506899967053
933	0.446879492302157	0.998523804994235
934	0.60268729349421	1.89738319349767
935	NA	NA
936	NA	NA
937	0.342801043156491	-1.47763993249296
938	0.353791375947824	-1.20135975006732
939	0.388057828502256	0.870644478794037
940	0.437093007481686	0.827846824442705
941	0.333795040400518	0.570051483928029
942	0.464560560989871	0.785850570595317
943	0.394951567718882	1.17319367128112
944	NA	NA
945	0.566345924039289	1.41665541721432
946	0.341265804191053	-1.50331812112386
947	0.530158104512981	1.49809598519762
948	0.37527218569541	1.0124809787332
949	0.456839335414609	1.21346330151248
950	0.419235899244858	1.16116710950976
951	0.390579250732725	0.81176842693095
952	0.56034439562206	2.0329003232698
953	0.39257750346417	0.802949990572433
954	0.392096650036092	0.628085590119368
955	0.342169889216557	-1.31985942250879
956	NA	NA
957	0.408678693271322	-2.37825410992171
958	0.38262884725565	-0.297784889773556
959	0.573933751584711	1.88786815701002
960	0.417067036046299	1.30573919691522
961	0.32946502903092	0.865948658910218
962	0.364270370790563	1.00997392327014
963	0.391537490810665	-0.918104058079782
964	0.393953813102698	0.995246718114979
965	0.494274002186357	1.27315552095134
966	0.354263633056001	-1.4019617887112
967	0.573130302260615	0.979418673005357
968	0.406137238094529	0.256931521165412
969	0.472150668913545	1.12457614541873
970	NA	NA
971	0.379335140668956	-2.2974654253016
972	0.37285798587926	-0.201643511336584
973	0.362933601074377	-1.48856222568551
974	0.376148176217447	0.150045597137461
975	0.639531390761369	1.72224870405701
976	0.506658093221045	1.69841346901051
977	0.573563608353163	1.99352445436516
978	NA	NA
979	0.492140537746736	1.23299676631079
980	NA	NA
981	0.513924794861579	1.45971481567967
982	0.534699929372196	2.12076506744539
983	0.555347387208408	1.74103836064137
984	0.468075913548072	1.156439189516
985	0.347652881812696	-0.901110805931665
986	NA	NA
987	0.559990355389349	1.60661563207715
988	0.596429431990722	1.6540017169883
989	NA	NA
990	0.369610011281074	0.97200223040066
991	0.356852822714962	-0.920473025770964
992	0.536831123244271	1.72445606754226
993	NA	NA
994	NA	NA
995	0.561688596300207	1.53295631641406
996	0.37601430110935	-1.81822948326063
997	0.421947438055155	1.18756441082709
998	0.362442587500088	-1.5247562728714
999	0.456220005758382	0.776196431940367
1000	0.366000155163863	1.20169164371176
1001	0.374894170309164	-1.34147452572379
1002	0.435112021288501	1.4078963423384
1003	0.355642215085555	0.773593889224409
1004	0.333072577397006	0.854875066002053
1005	0.393866246563251	-0.987504138404479
1006	0.393199462916912	0.620147163359163
1007	0.574767262737317	1.74661292356411
1008	0.418073841351052	0.972529870656101
1009	0.356507842435832	-1.15091041919529
1010	0.569020250557373	1.82242847586728
1011	0.47370742328337	1.32159398723284
1012	0.417785110910406	-0.279160284723802
1013	0.341710951425643	-0.942421467460783
1014	0.355068214270731	-2.07207354267141
1015	0.607529567113099	1.77630253830045
1016	0.396012248241809	0.242460018458864
1017	0.384818848347306	-1.98879090550469
1018	0.424660735422111	1.25460519634954
1019	0.539448161205193	1.44149543671935
1020	0.361385743946754	-0.92445495244525
1021	0.277035200725614	0.34699384931096
1022	0.407978182535463	0.629635592924034
1023	0.342319494264327	-1.72642472439407
1024	NA	NA
1025	0.314559132407605	-1.44119311442551
1026	0.355549177921427	-1.01902618221062
1027	0.337075965228316	-1.86496733436779
1028	0.297008229079693	-1.33285026747273
1029	NA	NA
1030	0.325223796931802	-0.721473204323116
1031	0.361751222773465	0.194623382654069
1032	0.388470675514614	-2.23753213127843
1033	0.371231183754948	1.25359058862897
1034	0.413246102315445	0.0613677050729414
1035	0.410959859986862	0.737359022408666
1036	0.373623304670593	1.07340726626722
1037	0.3690316029316	-1.79225918134501
1038	0.377963307091146	1.21625254241804
1039	0.399671681106898	-1.30994094046801
1040	0.361694095495317	0.701269726502577
1041	0.532221161588318	1.54377272878936
1042	0.365766632059805	-1.30406306715237
1043	0.496171107317074	0.619679092172
1044	0.394670087268231	1.05160776019944
1045	NA	NA
1046	NA	NA
1047	0.507190653410473	1.53401599842654
1048	0.406430421948106	0.443340478410687
1049	NA	NA
1050	0.56234354331492	1.85332573662371
1051	0.329015329289607	-0.0812275877943011
1052	0.359372722644199	-1.53087837049773
1053	0.585339977821117	1.43425822629937
1054	NA	NA
1055	0.58748060968322	1.75080915295559
1056	0.350446450901793	-0.349797916769907
1057	NA	NA
1058	0.390761506662313	-0.498432653187538
1059	0.455811446549969	1.2099922271107
1060	0.336418794337476	-0.658610640346295
1061	NA	NA
1062	0.488946849674668	1.58954473681323
1063	0.372843767880904	-0.907284972670106
1064	0.541356064633864	1.67392104498583
1065	0.554160225636785	2.00807574123538
1066	0.353841948606718	-1.44759402669563
1067	0.367418810208952	0.568858846523378
1068	NA	NA
1069	0.540849915028118	1.48087809854409
1070	NA	NA
1071	0.338881397447412	0.355286393056808
1072	0.446017100483688	1.36722293010172
1073	0.363066016811463	-0.910401388278795
1074	0.355361856656525	-2.02612485694565
1075	0.539915131234971	1.41963554963781
1076	0.404714662002762	-1.19741648429552
1077	0.61217781649279	1.49109985492103
1078	0.447230545886904	0.415547757570931
1079	0.34237438828665	-1.67145477561515
1080	0.511562722748672	1.88457854554516
1081	0.411684531091678	1.03515628198462
1082	0.439889531129886	1.35573712402888
1083	0.678556412053259	1.41024007423799
1084	NA	NA
1085	0.360034843835444	-0.348482914435468
1086	0.376961833677447	0.317497815273962
1087	NA	NA
1088	0.386491612383531	-1.82212424391657
1089	0.404754846393243	-1.00620132903263
1090	0.546210097154665	1.73182110408896
1091	0.368691495597296	-2.33496995022411
1092	0.404074043972658	0.0929030754032809
1093	0.524552494719207	1.48185082193348
1094	0.504878506044834	1.54397346489626
1095	0.429623851960612	1.28509060219743
1096	0.470268289637633	0.997839304688876
1097	0.357587955636389	-2.12071063022214
1098	0.555238211655632	1.49584493283938
1099	0.414282190848183	1.11002382726754
1100	0.405010246099597	1.13098191089447
1101	NA	NA
1102	0.571795064284868	1.68438242020532
1103	0.355565003242568	-0.714712084537642
1104	0.367093410794594	-1.37009380250405
1105	0.356858607446984	-1.85502235523653
1106	0.534148728331764	1.3731854557406
1107	0.356873089240534	-0.504268407224312
1108	0.383100075744233	0.718179037426133
1109	0.514001633816479	1.44562746497122
1110	0.378867431107986	-1.93291797915453
1111	0.317463467771447	0.145531866937222
1112	0.36412287711242	-1.58279927324016
1113	0.581087519239427	1.83997078681233
1114	0.402173166091738	-1.68631302982636
1115	0.376365278000804	-1.33848201233629
1116	0.408245903080035	1.17680743738309
1117	0.373053272896084	0.164426513265681
1118	0.376554848224469	0.330878438585495
1119	0.542114335716545	1.86483035997715
1120	0.376237481497646	1.43707642205277
1121	0.35151309651556	-0.728536429279226
1122	0.526396613009094	1.51250845724471
1123	0.482933320619353	1.26140376615938
1124	0.378911725373746	-0.244236510506765
1125	0.617188198983174	1.83057686428295
1126	NA	NA
1127	0.479838905947374	1.62099761110441
1128	NA	NA
1129	NA	NA
1130	0.344978691291366	0.555074992777116
1131	0.395079477848889	-1.87687689973393
1132	0.405153716665587	-1.34689952906925
1133	0.355558265180911	-1.31746022077814
1134	0.35206816962317	1.05914247092028
1135	0.549837283535147	1.61092711484734
1136	0.386775215997189	-1.34801286492021
1137	0.357960638541438	-1.41693391659897
1138	0.333511987440465	1.01762341664257
1139	0.437837963434319	1.09969750644949
1140	0.585334986381614	2.0362162951431
1141	0.566258887405152	2.39353495797184
1142	0.390859995253018	0.970398743774106
1143	0.366769003430118	1.87330637047055
1144	0.581333220668675	1.68637722059445
1145	NA	NA
1146	0.333098294599606	0.967799106147785
1147	0.549191819555578	1.93437053265359
1148	0.346514780510128	-0.940910659566117
1149	NA	NA
1150	0.483015562640667	1.29047768691859
1151	0.323508687892888	-1.9612202102302
1152	NA	NA
1153	NA	NA
1154	0.579848695298424	1.69711362492972
1155	0.344997499068334	-0.949851956617751
1156	NA	NA
1157	0.571807625364997	1.96991538499969
1158	0.377460259853733	-1.41150785925312
1159	0.409383445928912	-0.344062925141299
1160	0.381630148373706	1.28364959116842
1161	0.314646819329636	-1.59136381481722
1162	0.485540579440629	1.22718555773819
1163	0.494946207937723	1.59608920868007
1164	NA	NA
1165	0.592494418885073	1.85881595295925
1166	0.39419428630179	-1.44283267738023
1167	0.355298266884021	-1.26983043972108
1168	0.344901366595813	0.862294360857864
1169	0.428368366231276	1.31907344839447
1170	0.504317494593059	1.66198967402468
1171	NA	NA
1172	0.301713231401675	-1.38621523383324
1173	0.371769202327314	-0.0130353297033625
1174	0.531812063890327	1.61840587400756
1175	0.359176445071176	-1.09850701141405
1176	0.360023474712847	-2.32433521080717
1177	0.362899697823742	-0.245565504861812
1178	0.369721388921477	-0.057909941986548
1179	0.565270898585284	1.83356130296806
1180	0.355102098413091	-1.16670561328805
1181	0.386969946958699	-2.3403452296
1182	0.449121846472144	1.13320411847258
1183	0.348620412242351	-0.478791373398642
1184	0.433532073117941	1.3716000021744
1185	0.364841196018156	-0.411623767936363
1186	0.445144301354431	1.09490460253973
1187	0.361029234240067	1.32097331595829
1188	0.350757980974418	0.0494635358147671
1189	0.347745784451185	-1.05603134056375
1190	0.37393819481831	0.659970924488324
1191	0.322587585562298	0.957105275509639
1192	0.588711416955676	2.02441308725977
1193	0.468778332104007	1.3944860079272
1194	0.564383169386047	1.67736731706312
1195	0.352675773553037	-0.272071738217551
1196	0.409118388496944	-1.52407894041804
1197	0.623292916817822	1.95878300431904
1198	0.345200351620407	0.0394291296622069
1199	0.561921539700205	1.52763857989532
1200	0.36330218416922	-1.49110465580011
1201	0.533467997608019	1.48019060024284
1202	0.480163272635611	1.67764975536744
1203	0.354057247271718	-1.01732582029918
1204	NA	NA
1205	0.403056610453947	-2.03430782654259
1206	0.529872928758935	1.56864931847855
1207	0.34991604015431	-0.806036314486932
1208	0.321810020662165	-0.604957351742181
1209	0.36314894716952	0.803681603999276
1210	0.59330482534069	1.63106579148889
1211	0.532366944685626	1.27052908187468
1212	0.607254032224719	1.76842445074275
1213	0.363302950609457	-2.01089887492954
1214	0.438822542779485	1.25600695119739
1215	0.580398783426267	1.66861380255706
1216	0.572437459666609	1.7955379250716
1217	0.357312329136892	-0.701830440407209
1218	0.608440409569029	1.66882158738664
1219	0.368857786634084	-1.97902451519146
1220	0.426898153169058	1.17889965348585
1221	0.374642981437469	-0.617341895428599
1222	NA	NA
1223	NA	NA
1224	0.390260877269576	-1.4574149194078
1225	0.318480990824763	-1.18005158162243
1226	NA	NA
1227	NA	NA
1228	0.362971591517366	-1.47932919622218
1229	0.404570143312187	0.437869068364589
1230	0.528789133530219	1.68631165587842
1231	0.374272711379069	-1.50126595646444
1232	0.394687524033617	0.823846361163374
1233	0.354228958476662	0.8235906969208
1234	0.571307214632866	1.57775067689847
1235	NA	NA
1236	0.675699771434739	1.10113963529783
1237	0.577248891377086	1.5224590822427
1238	0.348675861166782	0.439979023549987
1239	0.598315190807244	1.8091663119374
1240	0.558854991370814	1.44711963097974
1241	0.445987555052803	0.980385274402472
1242	0.398211672151346	-1.48736205853476
1243	0.608270389652763	1.81147239470578
1244	0.480014485432721	1.36806751873847
1245	NA	NA
1246	0.389375671439872	0.209900568908542
1247	0.389095763417487	-0.425261690364412
1248	0.270462648385569	-1.6532214905403
1249	0.339914830675093	0.674002789181223
1250	0.434656743529026	1.2071860242659
1251	0.356047236697697	-1.18873806004798
1252	0.370443795018817	-1.30439573261014
1253	0.336101938711129	-0.504614222369744
1254	0.400520391722498	-1.31435061385339
1255	0.338756852248943	-0.485396841601819
1256	0.331927674664031	0.238921872551301
1257	0.420362818739785	0.80236851962193
1258	0.598465422113218	1.91449840766416
1259	0.340188367105876	-1.42303134554606
1260	0.361796653836123	0.7455395453363
1261	0.355115404481359	-0.817539740726817
1262	0.360281003802819	-1.54729908426232
1263	0.499675493251047	1.39910757996072
1264	0.279309035839265	-0.590003281012738
1265	0.354560994102125	-1.23235333506544
1266	0.416625903992185	0.343144138383639
1267	0.333330269221106	0.124452420753502
1268	0.354300155442826	-1.56014648188511
1269	0.391852349753947	-1.72795444075627
1270	0.505763313117714	1.18603267719984
1271	0.392943319751076	0.679894271889037
1272	0.429504661071415	0.89894052005818
1273	0.512949155613824	1.75956815218587
1274	NA	NA
1275	0.34843509522656	-2.02546360159387
1276	0.347409696765465	-1.14613188156867
1277	0.331803574921754	-0.971633359615641
1278	0.457507784359481	1.89534221434609
1279	0.411492302596921	-0.790488880041323
1280	0.360846138914552	0.363223752545712
1281	0.461213892108805	1.38863355119875
1282	0.405036450587205	0.813283761379875
1283	0.404093212596268	-0.659458432728494
1284	0.579313337325504	1.85819964924157
1285	0.356481186774996	-0.666239079623429
1286	NA	NA
1287	0.48275280690579	1.77655692673333
1288	0.555517925811995	1.51093252086137
1289	0.581463543447948	2.07184473188595
1290	0.395601664598089	-1.77327729398654
1291	0.376124554495579	-1.51034344570132
1292	0.556931232744442	1.77329731906119
1293	0.358419408494387	-0.582426437660296
1294	NA	NA
1295	NA	NA
1296	NA	NA
1297	0.397456205206546	0.249474938311409
1298	0.498296816407025	1.76677808056306
1299	0.308115413220444	-1.52744944323718
1300	0.413134665962176	-1.7616897104068
1301	0.415165544919817	1.31223834020547
1302	0.541619141383867	1.77996011410705
1303	0.334308993736876	-0.861791777244856
1304	0.490544493682436	1.50045169619386
1305	0.446945022261592	0.827513942530202
1306	0.336832054399635	1.26003957133139
1307	0.356433663178819	-1.511202701157
1308	0.57152330996702	1.82459155263586
1309	0.362155469358723	-1.76649440261357
1310	0.467021281710441	0.837734619875711
1311	0.355922477632793	-1.84299035221578
1312	0.39824155615504	1.13354250887966
1313	NA	NA
1314	0.561836399087853	2.00129221865592
1315	0.519730647012735	1.42868191687917
1316	0.393717159711144	-1.27893994873039
1317	0.336039159549169	0.032117850535194
1318	0.420051825594294	-1.20165189538734
1319	0.449521843084458	1.21316225687623
1320	0.353764293751259	-1.66695246111915
1321	0.469077602012293	1.16613019018496
1322	0.59025908381057	1.44051113743234
1323	0.414459738332004	0.900633813871876
1324	0.390397898077364	-1.49459361478665
1325	0.352350217646415	-1.64143542114696
1326	0.487152255150883	1.71018342931036
1327	0.423197676770441	0.920337605122625
1328	0.361576754186415	-0.660529663788837
1329	0.484572753664694	1.48185162898996
1330	0.339585413850492	-1.48693907461463
1331	NA	NA
1332	0.363470857783893	0.779819047229669
1333	0.393220518382065	0.45155618033858
1334	0.406832674329823	-1.66140427859636
1335	0.582556512437087	1.86184468608586
1336	0.45851319918906	-2.3046869117417
1337	0.38549151122777	0.0466553129866329
1338	0.326081017509189	-1.74226137453817
1339	0.546954848042471	1.39769011802778
1340	NA	NA
1341	0.383575205620247	0.336267803708467
1342	NA	NA
1343	0.53651949355775	1.3021633288245
1344	0.576818780215183	1.83479778887147
1345	0.344726194175048	-1.24395466783785
1346	0.393626583637535	0.779247920114702
1347	0.571941651207709	1.61355516617957
1348	0.356059924078329	0.397526202686862
1349	0.390793736540271	0.203319138442628
1350	0.423242846035044	-2.04023176717609
1351	0.584499253225158	1.71737053518323
1352	0.479526984369612	1.12067050910449
1353	0.514089206693728	1.62367984173781
1354	0.49531862796185	1.25706734584891
1355	0.353001146784799	-1.59474391658189
1356	0.353483701558075	-1.23234040217657
1357	0.369849433885077	-1.95713951770114
1358	0.34449401194428	-0.842769393997177
1359	0.46444853457637	1.45422107352797
1360	0.616238062983162	1.70291255715223
1361	0.331818962139868	-0.464169755198625
1362	0.296748195123634	-0.852066128888795
1363	0.590014672383654	1.94043489311726
1364	NA	NA
1365	0.342412524413583	-0.507147122798388
1366	0.564138826159998	1.85917763060532
1367	NA	NA
1368	0.38729773542802	1.15234736805966
1369	0.46435020799813	1.41136496861213
1370	0.387948997371653	-1.29221378387408
1371	0.33895604236932	-1.10015060634802
1372	0.320012470235997	0.158303824124395
1373	0.361930992157764	-1.87703796937258
1374	0.330193556528687	-1.0646844904686
1375	0.521995622326358	1.17399142106422
1376	NA	NA
1377	NA	NA
1378	0.519831420142773	1.44625349790665
1379	0.371925086841742	0.584190105373735
1380	0.615565926138906	2.44192858087059
1381	0.387789556197603	-1.40117759276386
1382	0.46091117715527	1.39411397515979
1383	NA	NA
1384	0.400247273794371	1.22299677568347
1385	0.364057355407459	1.10999766142817
1386	0.448296855880738	1.09209259133589
1387	NA	NA
1388	0.36128848217225	-1.61968371349701
1389	0.375935364966967	-1.07882442060923
1390	0.562027587389588	1.59980776979616
1391	NA	NA
1392	0.353297964708228	-1.61201407290243
1393	0.394150965932837	0.572018044975766
1394	0.352227364026752	-1.73703413923449
1395	0.447960294776461	1.4618809603942
1396	0.482543747535326	1.4024655646537
1397	0.566441717149825	1.90791303695635
1398	0.360590465821198	0.905507387406576
1399	0.333695270178129	0.392155620207477
1400	0.456185912551118	0.520010551484168
1401	0.438959244020591	1.05887779586085
1402	0.348706306173325	-1.66548615795816
1403	NA	NA
1404	0.331107607593353	0.493253410044358
1405	0.39968634906192	1.06361321595951
1406	0.412443217438132	1.01258147876414
1407	0.479783917510963	1.85305208606742
1408	0.408704440266407	1.06806130197712
1409	0.393716157829815	0.675155709773543
1410	NA	NA
1411	0.41404928768392	1.31073471636854
1412	0.351130079543566	-1.06166498709667
1413	0.610097369815624	1.77543405297541
1414	0.544143051771117	2.08083023360089
1415	0.354253496424624	-2.10113939876315
1416	0.448619966471409	1.1400244120919
1417	NA	NA
1418	0.62169930666394	1.86143467892933
1419	0.305112591493422	0.436721302775608
1420	0.355421502507041	-0.0236646547531861
1421	NA	NA
1422	0.335267227029489	-1.75636611369325
1423	0.433876264706641	0.722567589207707
1424	0.521641415197646	1.46821574597272
1425	0.350482784320863	-1.27787913504809
1426	0.417488350094851	0.94940893971722
1427	0.519631488343894	1.42908740785089
1428	NA	NA
1429	0.392001931009903	-1.39779380925381
1430	0.413746696820564	-1.07998976739201
1431	NA	NA
1432	NA	NA
1433	0.592468096039231	2.04137077228213
1434	NA	NA
1435	0.360191524208737	-1.44254212513296
1436	0.59595187808384	1.96180911731561
1437	0.421124347404405	1.07001917114389
1438	0.360350674890838	-1.08158128659799
1439	0.513095592923615	1.80645798628451
1440	NA	NA
1441	0.542732717747597	1.86444217036037
1442	NA	NA
1443	0.32576028943257	0.0450087599845631
1444	0.390619380406708	0.0811124029639338
1445	0.352178807557837	-1.34406893300565
1446	0.351075737547753	-1.01605802567824
1447	0.599491333166552	1.91148099707639
1448	0.415985636994167	-1.82224084567509
1449	0.347421099790529	-1.04141016468011
1450	0.505895285018396	1.49886246380584
1451	0.35147170791388	1.15024991226618
1452	0.562314341764472	1.86008017611517
1453	NA	NA
1454	0.368756163750285	-1.32296758008627
1455	0.525839106769584	1.87425299604385
1456	0.395688442171266	1.03032946159795
1457	0.381934333201399	0.0354314544760049
1458	0.553292753651311	1.61188085355494
1459	NA	NA
1460	0.580858757053356	1.99365692641031
1461	0.52680052906763	1.62755945940864
1462	NA	NA
1463	0.386148829293809	-0.488632806183273
1464	0.378457584317493	1.08133738628412
1465	0.360527007116148	-1.1159591790012
1466	0.389871183791304	0.625679463629421
1467	NA	NA
1468	0.361109126956165	0.288016860970554
1469	0.579009817996677	1.7260047103333
1470	0.34817835421767	-1.67118030191698
1471	0.378821952654361	0.630402856656383
1472	0.330203450671618	-0.171563173055389
1473	0.516912794143034	1.41804546563139
1474	0.332201032577069	-1.61730420948969
1475	0.442395926204136	-1.22141904751084
1476	0.540217231584616	1.85664512743445
1477	0.341839474414469	-0.338619884456295
1478	0.34797252156793	-1.76170218638252
1479	0.541901399575072	1.31707216737859
1480	0.592594398600538	1.89288793254009
1481	0.540168187031119	1.8057463935477
1482	0.565231789760489	1.75835530972316
1483	0.573697110533774	1.69580298943477
1484	0.409358589690393	0.787948668091747
1485	0.56453875445564	1.57356089147721
1486	0.389556746228388	-1.64963504402695
1487	0.386276310912268	-1.45530252949826
1488	0.212684922180101	-0.68006268516886
1489	0.365082423891942	0.0277969023357534
1490	0.351014774709127	-0.848600018495735
1491	0.354540102609709	-0.398621555634782
1492	0.496635460868203	1.31468774192105
1493	0.499249267706915	1.6083125523331
1494	0.338511893618288	-1.76789310085709
1495	0.310231462923447	-0.904361603722171
1496	0.393677573711553	-0.305304076488262
1497	0.587654865128941	1.95580253990122
1498	0.543429839124144	1.37228911177431
1499	0.363016115663436	-0.0843847234057766
1500	0.349486586593856	-1.29682258169783
1501	0.494646478027413	NA
1502	0.376953465677482	0.465928421119662
1503	0.437406792976065	1.09535555340264
1504	0.352673843179555	-1.46170780299177
1505	0.313818539248192	-0.416550170204284
1506	0.403721194253342	0.981918454809626
1507	0.486480109959919	1.59374326933193
1508	0.422222266766204	1.15625195878719
1509	0.347394010973746	-1.39074760223588
1510	0.351184916496902	-1.66768451196818
1511	0.400541639495046	-2.30226061923122
1512	0.540350316905608	1.62287451125486
1513	0.34123250812103	-1.6427593174868
1514	0.395085948169509	0.9270118783723
1515	NA	NA
1516	0.350854879508611	-1.3952905198817
1517	0.37339295627944	-1.35375104686303
1518	NA	NA
1519	0.501385085439971	1.23009332091802
1520	0.589868716028073	1.75394925266743
1521	0.363989361169772	-1.36871848814361
1522	0.550863867889881	1.75424370992458
1523	0.585030322680985	1.64869632910585
1524	0.365664038766117	1.37876449689696
1525	0.384530933356229	-2.02400852963374
1526	0.465719104215547	1.03964044253215
1527	0.41393645011381	-0.563688182236606
1528	0.371084120579949	1.11331216414731
1529	0.37021290141727	0.643477778470616
1530	0.316706788637458	0.47947953830137
1531	0.575917105793193	1.8126217257984
1532	0.537362965972726	1.74859368529632
1533	0.297383111696115	0.558561774022436
1534	0.355995625928495	-1.8704228205578
1535	0.478091440757409	1.3857676105978
1536	0.491766814186957	1.4815576516467
1537	0.547641322413108	1.77518538272279
1538	NA	NA
1539	0.357201374012734	-1.64088236274838
1540	0.410241963848815	0.748374654444986
1541	0.37711261108099	0.357045759511664
1542	0.465939147058024	-0.672847612621136
1543	NA	NA
1544	0.373620554235123	-1.67843409354624
1545	0.342997685162031	0.668367949299573
1546	NA	NA
1547	0.446118001704584	1.3058207548653
1548	0.345971028473847	0.183147740071331
1549	0.4577752973913	1.17769190818815
1550	0.314502940528739	-0.818252299372224
1551	NA	NA
1552	0.399341209313305	0.947753621948542
1553	0.370528561458761	-1.85326399582972
1554	0.539918710732059	1.74985271777398
1555	0.557916531933053	1.71009849716331
1556	0.364405277740806	-1.09868027670027
1557	0.476782953224528	1.49270060105991
1558	0.535825154069058	1.60543776705429
1559	0.383497574927029	1.20803044572482
1560	NA	NA
1561	0.341131665057004	-1.86863804238631
1562	0.335685469483814	0.144124667762048
1563	0.34317076991469	-0.659316256407053
1564	0.572878933056776	1.73584258363828
1565	0.359600330403722	-0.33517818845985
1566	0.570645752646321	1.81201936738539
1567	0.439789055924107	1.95707087390573
1568	0.466451000900764	1.14526134835169
1569	0.421477226687157	1.14809148374627
1570	0.456495638812257	-2.27672705630678
1571	0.605012004528305	1.84353670312877
1572	0.387559838536193	0.315813234496298
1573	0.583301560608343	1.84250353235546
1574	0.352125254133445	0.0053881330165812
1575	NA	NA
1576	0.516489444698757	1.44422896213234
1577	NA	NA
1578	0.387159387693959	-1.188097409107
1579	0.368967881424016	1.0295137032188
1580	0.371364645851782	-1.65551277123066
1581	0.35407382768194	-1.26982315248981
1582	0.35417482181073	-1.50498929645881
1583	NA	NA
1584	0.543654853877434	1.44810486346537
1585	0.350760713347568	0.822236629641407
1586	NA	NA
1587	0.514578156951753	1.68145525193996
1588	0.34495549662166	1.11407345831238
1589	0.399457733830842	1.42627920042547
1590	0.546164824697139	1.66743355897649
1591	0.391371010302312	1.36857966236057
1592	0.540468959190079	1.67575871577788
1593	0.375492351589326	-1.09365763851079
1594	0.559350417130367	1.93180768477129
1595	NA	NA
1596	0.37160385443311	0.259735143487336
1597	0.337327497299212	-1.08238690107212
1598	0.359994316167251	-1.20851167572474
1599	0.367109169414536	-1.33374889854942
1600	0.444408106230567	1.09897535874304
1601	0.382115636795214	0.0716707922582926
1602	0.33587753044308	-1.36579285433334
1603	0.468778332104007	1.12979481071544
1604	0.512410531249036	1.71287235348842
1605	0.341224196275863	0.64822710067544
1606	0.372063217682365	0.867100751927543
1607	NA	NA
1608	0.37190459121598	0.060340304450722
1609	0.332402639714709	-1.30574844395827
1610	0.474556273849823	1.02640667172296
1611	0.248487097854167	0.316999511292791
1612	0.344071658058186	-1.07147425949988
1613	NA	NA
1614	0.446937145945266	1.2952824840901
1615	0.362387463592647	-1.80725822094428
1616	0.359430266848137	-0.20309033831888
1617	0.552756402143226	1.7101298191394
1618	0.27168887167178	0.605670753325931
1619	0.571544030731559	1.54696458696971
1620	0.45455640875614	1.41728969522644
1621	0.34965350890986	0.332770057324124
1622	0.638163485669412	2.07951810179503
1623	NA	NA
1624	0.518402443001925	1.25735567791377
1625	0.559691580154707	1.77463254421256
1626	0.362191897310322	0.713232511453651
1627	NA	NA
1628	0.539103637403416	1.6902920886482
1629	0.486255787783231	1.63232045473711
1630	0.377700158355911	-2.00332867877417
1631	NA	NA
1632	0.371770007590055	-1.22571932963131
1633	0.4158094101001	1.11031695208959
1634	NA	NA
1635	0.368668642218556	1.21446117665339
1636	0.38389194594079	1.11802364864021
1637	0.325451867307458	-1.2316022872845
1638	0.539974404303156	1.73835203453003
1639	0.358530882265838	-1.44283548123255
1640	0.429713695848468	0.717755164483393
1641	0.468458781904066	1.30760638611055
1642	0.534786318108943	1.64372316782604
1643	0.38616528383573	0.902637218947553
1644	NA	NA
1645	0.417412582145013	1.03941849787668
1646	0.623610695160265	1.4287942586693
1647	0.402734197839814	1.20576083914448
1648	NA	NA
1649	0.355427316990892	-1.55875988161322
1650	0.368050286676727	-1.2581720377007
1651	0.365753194042853	-0.958806948788232
1652	0.42331800994749	0.935003979538308
1653	0.39209671828092	1.03122343314813
1654	0.322289920925045	1.02513885836525
1655	0.556728697978514	1.16666324765603
1656	0.34893741610307	-1.18551538289445
1657	0.419922240126788	0.852374116823347
1658	0.334135572470585	-1.01344827773791
1659	0.425324137818194	-2.07137988161438
1660	0.449033844965615	1.10532898194081
1661	0.58379903617571	1.77185980056739
1662	0.356982782199918	-0.846379389673761
1663	0.512327461894852	1.71254995791757
1664	0.536534247784285	1.65281733372822
1665	0.372655741319683	-1.52522642619699
1666	0.38570402826668	0.151438295934486
1667	0.355565354213164	0.462287376763389
1668	0.54145133238256	1.61160910266084
1669	NA	NA
1670	0.440893874059121	1.67383026877745
1671	0.566299291163545	1.88154024531532
1672	0.355918908506725	-1.14439433576185
1673	0.392507234113332	0.307948570404571
1674	0.506150178180871	1.90089061736417
1675	0.503213774878245	1.36771030680525
1676	0.343907977829809	-1.47193504115057
1677	0.476390234364371	1.60660436381581
1678	0.440666775783583	1.06466517989599
1679	NA	NA
1680	0.348572671565029	-1.23892495278598
1681	0.511277500215402	1.61395957070838
1682	0.681492810178642	1.99985558829303
1683	0.347719950258178	-1.53914750586061
1684	0.364049707892758	-1.50396970867793
1685	0.369828693124347	-1.7959490875027
1686	0.397014727377818	0.837233878146436
1687	0.523401127684668	1.5683932987854
1688	0.375300902188169	-1.44842488210971
1689	0.330224779031215	-1.16639029625378
1690	NA	NA
1691	0.557677947269097	1.34785994150864
1692	0.362084366830831	0.115078449062024
1693	0.359632968761209	-1.29146319617652
1694	0.49604405384558	1.6320206207084
1695	0.464813442415865	0.971071978047057
1696	0.39633460179594	-0.697379439508394
1697	0.367473045219767	-0.37470623210347
1698	0.313818605920735	0.101809262256204
1699	0.584804045014925	2.27003516112208
1700	0.509862062863944	1.49381768204446
1701	0.356316345197728	-0.721740365181632
1702	0.528050751852852	1.395898108098
1703	NA	NA
1704	0.356780498368246	1.17666903294613
1705	0.379347817529219	0.799870022664558
1706	0.374959799539948	-0.0082648080867749
1707	0.474804347942338	1.14638994093916
1708	0.53920828246266	1.29793766243551
1709	NA	NA
1710	0.360021875844507	-0.976193109922489
1711	0.637626334839263	2.05785284833098
1712	0.380899522725131	-1.30237890121177
1713	0.341577794280467	-1.36840910595921
1714	0.372236627159738	0.780440461863782
1715	0.367316069665591	-0.898435728868063
1716	0.535403043985997	1.238880304187
1717	0.331685476163535	-1.08690601088273
1718	0.556802945017681	1.86346146896121
1719	NA	NA
1720	0.557090052038803	1.2903906633659
1721	0.409527636865844	1.11777846773997
1722	0.39555292056841	-0.340134981567664
1723	0.58218943290063	1.73472919837062
1724	0.353362571847741	-1.59422175305527
1725	0.351092841443244	-1.47329183849693
1726	0.437212416475672	1.31606346080961
1727	0.363500789893598	0.993548331764197
1728	0.394500194683969	-1.36968407985319
1729	0.527522011252115	1.29909125054169
1730	0.359650802976471	0.0858878010224349
1731	0.411828382394312	-2.0551079275787
1732	0.581455389890946	2.05297113650994
1733	0.482031283409437	1.31687049480551
1734	0.588840506535467	1.97500891532004
1735	0.569071693977774	1.6589065417994
1736	0.364128720908718	-1.53490657895979
1737	0.383039983321759	-1.69142026647131
1738	0.55872829781618	2.09340239661218
1739	0.350650519968185	-1.76595697818337
1740	0.334313013393204	0.16441245941104
1741	0.406029409423916	0.774448334835789
1742	0.552476330447161	1.93683288969656
1743	0.547717092244999	1.57523591798609
1744	0.356421764293034	-0.367043228919802
1745	0.34069278931773	-0.307072134078624
1746	NA	NA
1747	0.560061171553204	2.03196681953386
1748	0.406814970561217	1.30566069951423
1749	0.374335490752507	-2.27674077161633
1750	NA	NA
1751	0.428028080844735	1.36985222092133
1752	0.311313326458311	0.393096448543933
1753	0.344295276440959	0.456137625835888
1754	0.450473415955492	1.49315674340632
1755	NA	NA
1756	0.526541498635383	1.4705853442241
1757	0.345612128484215	-1.69541300859762
1758	0.360524323113172	-1.01147113094443
1759	0.364723199334533	-1.79380511997866
1760	0.348633690393486	-0.523876730903418
1761	NA	NA
1762	0.399484512552814	-2.01964565326106
1763	NA	NA
1764	0.346034040678118	-1.54320473129649
1765	0.402102362755251	0.961243949562141
1766	0.39072559969616	0.333161010771525
1767	NA	NA
1768	0.528795559436968	1.92737865613686
1769	0.490826923810868	1.45111521863031
1770	NA	NA
1771	0.444482248783338	1.24675562348166
1772	0.568159179601437	1.74215942009446
1773	0.510992264267671	1.49907722946448
1774	0.350918592584973	-1.76501149732714
1775	NA	NA
1776	0.402116959510728	0.651683720303598
1777	0.369385995438971	0.602682522775363
1778	NA	NA
1779	0.370834033806431	-1.54996800632496
1780	0.543113602680585	2.03208807845674
1781	NA	NA
1782	0.579613959946894	2.1171546631701
1783	0.38950409712126	-0.670781752266528
1784	NA	NA
1785	0.355834189987045	-1.63730471689965
1786	0.354585099605802	-1.64718329747384
1787	0.402948863158871	0.620847957529422
1788	0.363446752671256	-0.739386510820081
1789	0.433020089642812	0.895453934724537
1790	0.545670354942231	1.83642963020797
1791	0.512006906920307	1.17554937039916
1792	0.357133202825629	-1.23533834404466
1793	0.335045859874493	-1.20611613366055
1794	0.385889912245959	-1.40770933533142
1795	0.57062454300291	1.70078609202052
1796	0.331463524847951	-1.56482079133866
1797	0.443288831568719	1.04016866841914
1798	0.363912297630944	-1.72079240192815
1799	NA	NA
1800	0.570085470280682	2.05720911568787
1801	0.3940751647328	1.16669847517789
1802	0.520273130358266	1.59881944476246
1803	0.366742683575749	0.856066288354441
1804	0.323037268311683	1.0101560787796
1805	0.431454773025107	1.2574079699342
1806	0.442278662640388	0.564370513626746
1807	0.383480237319026	-1.3553221433951
1808	0.393353530968276	0.796283493069189
1809	0.57167090898923	1.67461315165304
1810	0.356533499589471	-1.11772620777581
1811	0.407051906154831	1.09323966880373
1812	0.53621263421241	1.31412571414905
1813	0.375833815195457	1.04639136375992
1814	0.439063455761139	1.13369724102687
1815	0.37498098069253	-0.137563372155821
1816	0.50775277201029	1.45638044970993
1817	0.513380376993642	1.18414573955245
1818	0.571936366521021	1.49310625255407
1819	0.368393032225115	0.357906990243372
1820	0.590903522333022	1.55068818836367
1821	0.336925925487805	-1.59543499455618
1822	0.529944808441527	1.49165997109186
1823	0.439838273050661	1.16749038741107
1824	0.465558014573143	1.3672884472595
1825	0.337940827432157	-1.2989165921
1826	0.530158892297356	1.83372378072172
1827	0.501820517285412	1.49344806405104
1828	0.356137999611983	-0.501597658649616
1829	0.566389663251328	1.56840310787942
1830	NA	NA
1831	0.360761058273281	0.796134821041064
1832	NA	NA
1833	0.543744159150794	1.80928453378163
1834	NA	NA
1835	0.501849224716163	1.40202120654956
1836	0.353792098170075	-0.685874202796691
1837	0.334761169557037	-1.16670296013709
1838	0.396210925642728	1.21891739408245
1839	0.581479646702743	1.76156356932989
1840	NA	NA
1841	0.532772721571193	1.82877352160693
1842	0.46593104753395	1.1709913145664
1843	0.45651096272526	1.04390722118217
1844	0.416176254126204	0.621075036596376
1845	0.30912487046677	0.759418128084107
1846	0.538482256529628	1.85299373190844
1847	0.317463467771447	0.169795614630605
1848	0.350751846555986	-1.46828447337161
1849	0.344993171038833	-0.31957360039262
1850	0.590908035664185	1.90260494665826
1851	0.307739408614775	0.455464422312418
1852	NA	NA
1853	0.416732375169277	1.21383915024817
1854	0.36827632968582	1.17761771396679
1855	0.354608523134031	-0.877412660421969
1856	0.349819681092836	-1.29004805606141
1857	NA	NA
1858	0.511445266725391	1.75565763194854
1859	0.361639878326461	0.0411010923542348
1860	0.374433727213869	0.682405562111977
1861	0.567813847493845	1.68977747041378
1862	0.329526417701135	-1.83294298705822
1863	0.347033018791891	-1.13235723145737
1864	0.424555523630065	1.7311184415348
1865	0.387241635137738	0.609043277692745
1866	0.61969256440493	2.28911930190111
1867	0.368819129442383	1.01934238061111
1868	0.344310576619092	-1.96830839894477
1869	0.517702378734772	1.70738640370572
1870	0.366260313966463	-0.843523095292741
1871	0.368942161317675	-0.513393589261174
1872	NA	NA
1873	0.362407432746171	0.151174489730582
1874	0.401896032432985	-1.9103475451107
1875	NA	NA
1876	0.530338134903527	1.58139284542647
1877	NA	NA
1878	0.376391401607748	-1.58344575013094
1879	0.359302314040921	-0.84928374711689
1880	0.485064168665127	1.47284861645719
1881	0.558552020030297	1.51989507449457
1882	0.470302434592979	1.41582583545751
1883	0.589590078774716	1.78664294330391
1884	0.319993496568073	-2.29155023731256
1885	0.401319198652179	0.15418857811154
1886	0.443209914021408	-0.752306643760701
1887	0.369990511824814	-1.89635021630369
1888	0.38658083947493	-1.06324402392709
1889	NA	NA
1890	0.413913576737035	1.12814196279684
1891	0.448203235666575	1.40829804920195
1892	0.379992569385499	0.0111065398112848
1893	0.346992188982474	-0.37517258865313
1894	0.354232507285898	-0.757922990938666
1895	0.342489248499258	-0.018286264289583
1896	0.462379968131613	1.35830354687286
1897	0.361263461475725	-1.47587815327483
1898	0.410721241541766	0.739232719504632
1899	0.321354144577744	-1.40408222853833
1900	0.55932825795555	1.33945352198912
1901	0.393023192377497	1.07596698785629
1902	0.576342016684809	1.3843338206939
1903	0.534843813372796	1.7227837621252
1904	0.351330679903668	-1.06663583967753
1905	0.674019063989374	NA
1906	0.439742424036255	1.26481489082184
1907	0.380091927374725	0.923430083345653
1908	NA	NA
1909	0.292406931489004	0.106053068666108
1910	0.460789438142934	1.40102281799955
1911	0.599610065685029	1.3449034987941
1912	0.38185046441907	-0.966213941450599
1913	0.316467022031279	-0.901045813427106
1914	NA	NA
1915	NA	NA
1916	0.523234638465758	1.9696931876073
1917	0.422944199424688	1.20153463210724
1918	0.560487652482091	1.87353344822935
1919	0.378194492851028	-1.98138616061918
1920	NA	NA
1921	0.463872057888439	1.47910645397644
1922	0.449066406764748	1.80636862171012
1923	0.44720462245357	1.30170978575346
1924	0.475028524306133	1.75832447721906
1925	NA	NA
1926	0.380647314610464	-1.6551692345085
1927	0.395538241477694	0.308664989092483
1928	0.310745247869508	-0.867226672103224
1929	0.347510380659394	-1.2795951973115
1930	0.383758744718544	0.454264294502802
1931	0.480362773107061	1.31884750111914
1932	0.514016969613805	1.78148003098377
1933	NA	NA
1934	0.300098407427671	0.308791944490297
1935	0.36701419121134	-0.615859511426749
1936	0.37184529149624	-1.83994663412464
1937	NA	NA
1938	0.318176047534553	-1.74034701285392
1939	NA	NA
1940	0.544698256171035	1.93938926083702
1941	0.614801436641235	1.86711101803615
1942	0.391816045314544	1.34066568043625
1943	0.344699135930294	-1.42955428453026
1944	0.382296923347883	-0.332190894391897
1945	NA	NA
1946	0.546827102778369	1.77356400312241
1947	0.602936702746414	2.06912782625185
1948	0.467704284737954	1.34420513387769
1949	0.544318058785873	1.82419514181124
1950	0.451076187904024	1.23731869908678
1951	NA	NA
1952	0.329582012824262	-1.05425634471481
1953	0.441444202201541	1.03548392227567
1954	0.390971292225883	-1.8575392968036
1955	0.354380796231108	-0.810467351671366
1956	0.404332750553272	1.15192718776366
1957	0.366342763587127	-2.33709754343498
1958	0.3748094260497	0.80332004548961
1959	0.325740874096258	0.171846883156766
1960	0.420811642453592	0.956199494836739
1961	0.538074507341101	1.75405432827539
1962	0.379284394991579	-0.0410268218277999
1963	0.568817048446262	2.00495618580856
1964	0.35892266199351	-0.987565756478166
1965	0.318740663352824	-0.71831360995061
1966	0.373009018256552	1.04384971474425
1967	NA	NA
1968	0.582553740798752	1.75517103138938
1969	0.554578298303306	1.48101019387587
1970	0.39536776795418	-1.25591543887212
1971	0.580559099642182	2.13226270685855
1972	0.678043930232437	1.55523876658357
1973	0.359154294745239	-1.32956265899941
1974	0.569202093313469	1.72093965161897
1975	0.384913299953821	-1.7893358325066
1976	0.443448786399652	0.330783783364541
1977	0.569364403741123	1.74148718844206
1978	0.311283116689165	-1.60363263927232
1979	NA	NA
1980	0.418251211132746	1.0629302335297
1981	0.558883009154468	1.23649258039632
1982	0.592494848839291	1.97777327546323
1983	0.581666000070518	1.82978500006588
1984	NA	NA
1985	0.540833612401194	1.53472744304179
1986	0.347783326431303	-1.63680154391445
1987	0.434324150313424	1.6214755177618
1988	0.3614316750027	-1.29436645411781
1989	0.59165427600457	1.91812356985865
1990	0.473107546019356	1.14990939929515
1991	0.347722168188063	-1.3024992864965
1992	0.532449781562567	1.79995295659488
1993	0.44505680688107	1.03009414952262
1994	0.489750697053081	1.05014079388693
1995	0.58393997942286	2.09326491044561
1996	0.391201704119355	-1.06762767972947
1997	NA	NA
1998	0.371655688469602	-1.34641439117208
1999	0.6004608400088	1.8832078688217
[truncated: 2,978 more rows]
