# Supplementary material for: Measuring exposure to misinformation from political elites on Twitter
Source: Nat Commun. 2022 Nov 21;13:7144. doi: 10.1038/s41467-022-34769-6 (PMC9681735; doi:10.1038/s41467-022-34769-6)
Supplement: Supplementary file 4 — Source Data [file 41467_2022_34769_MOESM4_ESM.zip › Source Data/fig2b.csv]

	misinfo_expo_weighted	crowd_rating
1	0.443219932715641	NA
2	NA	NA
3	NA	NA
4	0.450560822958516	NA
5	0.31906418398536	0.411644956521739
6	NA	NA
7	0.385533176612555	0.4325953625
8	0.421249007988915	NA
9	0.396192272736149	0.471490771428571
10	0.611670297774738	0.276982635714286
11	0.53289193926054	NA
12	0.583772906029332	NA
13	0.546178129062441	0.324712718888889
14	0.359075033101798	NA
15	0.522782017585298	0.357271933333333
16	0.483805905715819	0.424063316666667
17	0.43373794855622	0.432563772297297
18	0.37000061115241	NA
19	0.406512321069589	0.42816181
20	NA	NA
21	0.359632199262441	NA
22	0.467245534310037	NA
23	0.554608445900133	0.326280370895522
24	0.412025492014581	NA
25	0.387724921600349	0.44630795
26	0.356107195026517	0.447317776923077
27	0.513386134761226	0.399039166666667
28	0.393950335291728	0.354114507142857
29	NA	NA
30	0.473871391391395	NA
31	0.380453818685721	0.428967583076923
32	0.481276851628998	0.4456772
33	0.34958280754948	0.443784437980769
34	0.611455518536111	NA
35	0.392520996616343	0.4343772125
36	0.300914176006377	NA
37	0.592532024477466	NA
38	NA	NA
39	0.523134376231707	0.3581748
40	NA	NA
41	0.316755835868098	0.421601241566265
42	0.355377737314651	0.36294693989071
43	0.34839352735684	0.442431631231231
44	NA	NA
45	0.539270800702305	0.287688782978723
46	0.323486591468759	0.4708608
47	0.383126403619077	0.410015327777778
48	0.533100559473863	0.2319107
49	0.375067610263611	0.303567428615702
50	0.497178974313406	NA
51	NA	NA
52	0.396791401694138	NA
53	0.339085740170582	0.406530007894737
54	0.474687763438221	NA
55	NA	NA
56	0.314597790046843	0.427886635416667
57	0.447275965680787	NA
58	0.357086070104247	0.445992575
59	0.355699473467891	0.453783133898305
60	0.486157976247798	NA
61	0.533624806990198	NA
62	0.555215736751372	0.234599868271955
63	0.494972875836443	0.35725182
64	0.343700034480365	0.4708608
65	0.448634336954221	0.466485822826087
66	0.358757722502049	NA
67	0.518398090764328	0.417591436842105
68	0.350130624000253	NA
69	NA	NA
70	0.547776582398839	0.325589903125
71	0.459438928569585	0.431152938888889
72	0.583380661832005	0.329739876315789
73	0.495511150477513	0.326806208333333
74	NA	NA
75	NA	NA
76	0.575595213635421	0.335118289473684
77	0.399180076692059	0.44588745
78	0.574991119110203	0.33286575
79	0.360500929731833	0.431762675714286
80	0.3776670672259	0.436037998816568
81	0.361721092119308	0.424442550198413
82	0.339896644358354	0.415435862352941
83	0.448348671149391	0.390330226973684
84	0.390364963892118	NA
85	NA	NA
86	0.576132928688864	0.355303311111111
87	0.581464496298488	0.225047254545454
88	0.361588679275266	0.397878398546512
89	0.368536545446332	0.405789766666667
90	0.346569349356831	0.430558732828283
91	0.573931520270576	NA
92	NA	NA
93	NA	NA
94	NA	NA
95	0.586114708275097	0.4581641
96	0.353534296997031	0.44630795
97	0.495723221553697	0.32992186875
98	NA	NA
99	0.414760680980312	0.431853675465839
100	0.347358746349637	NA
101	0.361693653990553	0.438864693333333
102	0.311900682539376	NA
103	0.448393310579113	NA
104	NA	NA
105	0.45387465374873	0.44588745
106	0.44346076372173	0.444953402941176
107	0.476829580295586	NA
108	0.566776829327481	NA
109	0.565683607325504	0.288958084782609
110	0.312558000836573	NA
111	NA	NA
112	0.489586137155757	0.411057938888889
113	0.35434810876896	0.403644107380952
114	0.573381105947578	0.21478615
115	0.350723407957683	0.434055408
116	0.372209687539836	0.446369784057971
117	0.337017381126078	0.417299806666667
118	0.556074694808888	NA
119	0.362791670551679	0.436395226470588
120	0.617615009063815	0.4182298
121	0.442453963849206	0.364325585
122	0.610057446959489	0.294647683333333
123	0.420232177672518	0.442599891666667
124	0.356363148966546	0.37250346
125	0.351444070951327	0.458584375
126	0.359764053945227	0.445987335714286
127	NA	NA
128	0.624619412648171	NA
129	0.509890682117647	0.35675786
130	0.389932335215108	0.440290701865672
131	0.377518238460624	NA
132	0.288323156093725	0.414969933333333
133	0.43453347919895	0.416593888709677
134	0.414947556190596	0.405011028070175
135	NA	NA
136	0.508235630485436	NA
137	0.544987710172586	0.345546319736842
138	0.588409084258712	NA
139	0.372137181500459	NA
140	0.589465907236782	0.303945125925926
141	0.605597840529327	0.352911684
142	0.601035233648917	NA
143	NA	NA
144	0.573884224609048	0.385539502
145	0.374843311793497	0.4456772
146	NA	NA
147	0.333206066441867	0.373879891666667
148	0.487510883586737	NA
149	0.510812285980295	0.303734294736842
150	0.392504454856746	NA
151	0.428305025910122	NA
152	0.36458935022602	0.4456772
153	0.375802952910458	0.442081496078431
154	0.427229951222791	NA
155	0.336094122677843	0.41268495952381
156	0.389855343727568	0.38624865
157	0.60112008655667	NA
158	0.564113677977067	0.43143265
159	0.523569080097491	0.2018983
160	0.590752172478039	0.458269
161	0.548501334263123	0.395561268965517
162	0.558353104019508	NA
163	0.602706369673926	0.283800718181818
164	0.380451759968404	0.40351850625
165	0.387148449865464	0.43160049
166	0.375352776196522	0.449394062820513
167	0.357624405547621	0.442441459090909
168	0.346449052142666	0.432064152631579
169	0.627608028617426	NA
170	0.542312489886624	0.400991484782609
171	0.348120050232927	0.425190889322917
172	0.398143965507652	NA
173	NA	NA
174	0.576496872484414	0.435660841780822
175	0.408912818626712	0.443877538793103
176	0.574451373875934	0.355901233333333
177	NA	NA
178	0.638248903347556	NA
179	0.451910943897507	0.385681228
180	0.585713823906555	NA
181	0.341899106864838	0.432546260722892
182	0.452724955919137	NA
183	0.341005603409481	0.418637703896104
184	0.354015531966003	0.443473033766234
185	0.498124299842555	0.347773625
186	0.381165209883746	NA
187	0.363690796331498	0.406845367647059
188	0.444059154367116	0.415906725
189	0.573894623743487	0.32682563359375
190	0.325224031905472	0.462856471428572
191	0.378929866435451	0.3804146
192	0.501321388264925	0.379608183333333
193	0.420854426783325	0.369703877272727
194	0.456871724362149	NA
195	0.426501378073853	NA
196	0.517702763861855	0.44630795
197	0.409019939914971	0.436572814251208
198	0.383120430719078	0.423962041472868
199	0.354074936372887	0.434119366666667
200	0.673978526605732	NA
201	0.354968419828145	0.4708608
202	0.415020784581699	NA
203	NA	NA
204	0.389140272507103	0.422283122222222
205	0.375328925286381	0.4355958125
206	0.372060583313835	0.440363745833333
207	0.569651033436509	0.332490047807018
208	0.419010879693568	0.460975245652174
209	0.370746935389551	NA
210	0.377435175651916	0.434266806666667
211	0.34972505957341	NA
212	0.360988885484496	NA
213	NA	NA
214	NA	NA
215	0.384724142519507	NA
216	0.526792298602977	NA
217	NA	NA
218	0.378540670822732	0.424453323127753
219	0.485668682246554	0.4456772
220	NA	NA
221	0.570075895718736	NA
222	0.541816172372532	0.367254660655738
223	0.60574315649261	0.412137633333333
224	0.427458764763537	0.435203833333333
225	NA	NA
226	0.377238877481458	NA
227	0.302052021534087	0.4519731
228	0.418801446781265	0.283809516666667
229	0.39776228698469	0.44402004
230	0.364401131191043	0.428142635820896
231	0.540226546374996	0.39036355
232	0.450913277879264	NA
233	0.369892821145421	0.459086649350649
234	0.495333630830148	0.400065896825397
235	0.353113217714368	0.413464479166667
236	NA	NA
237	0.571195740616041	0.395105330769231
238	0.35803527792627	0.441207452597403
239	0.346328878758636	0.441634078571429
240	NA	NA
241	0.474850493247019	0.462489727777778
242	0.359874092992741	0.394867285714286
243	NA	NA
244	0.523617265126272	0.36504666
245	0.520989943917704	0.348362554545455
246	0.491972916473704	NA
247	0.338633689546084	0.439842154761905
248	0.60265887082635	0.321921137903226
249	0.490986360657107	0.44630795
250	0.432684850948429	0.457463377083333
251	0.368575983546425	0.3804146
252	0.459936311997497	0.437276186564626
253	0.379539068283077	NA
254	0.554502251877692	NA
255	0.545856171204716	NA
256	NA	NA
257	0.385000423331946	0.438443070833333
258	0.510287927231267	0.367077883333333
259	0.450694882572806	NA
260	0.603947390201717	NA
261	0.377764245708057	0.437785614705882
262	0.379780391289176	0.44630795
263	0.358452203888461	0.4286910625
264	0.399993599249004	NA
265	0.576931589566972	NA
266	0.317581387468148	0.45900405
267	0.584605857613879	0.429148794642857
268	0.553366100695046	0.377038116666667
269	0.42343213955253	0.4154746375
270	0.570420511024573	0.4454674
271	0.506330104125976	0.358982436585366
272	0.377820517393471	NA
273	0.605381229396733	NA
274	0.354167646384493	0.4461502625
275	0.578466086579432	0.361055138095238
276	0.310900938635239	0.37406405
277	0.368398086749535	0.427880165963855
278	0.408105850483848	0.2990526
279	0.647630506131605	0.420421439102564
280	0.337977813273657	0.357720104672897
281	0.350227828578005	NA
282	0.388919044653293	0.422475247727273
283	0.561355821709513	NA
284	0.514381352347386	NA
285	0.354834477463047	0.417061776229508
286	0.405644722801807	NA
287	0.539462851963342	NA
288	0.430142558348131	NA
289	0.355572050211121	0.431708346428571
290	0.52524524698824	NA
291	0.528270877785048	0.331066203611111
292	0.438865220286088	NA
293	0.457967711781905	0.44559328
294	0.334954850716816	NA
295	NA	NA
296	0.540668022533717	0.343280377173913
297	0.576185045319998	0.2990526
298	NA	NA
299	0.384062966143577	0.3878221572
300	0.572805865943504	0.36392685
301	0.345572419740182	0.435070279885058
302	0.343742191027257	0.401091301492537
303	0.653061058671924	NA
304	0.557402738697609	0.204336225
305	0.569920305819209	0.33069449127907
306	0.425660644108308	NA
307	0.37132018882215	NA
308	0.394313298409177	NA
309	0.381086051542656	NA
310	0.348342921893777	0.433666396835443
311	0.477711310923412	0.306118741935484
312	0.547823433589015	0.4708608
313	0.572105317835254	0.4454674
314	0.398570024172373	0.4708608
315	0.348655502599855	0.42081424661017
316	0.38887129000239	NA
317	0.557813327373157	0.30997737688172
318	0.579676051866377	0.370636441428571
319	0.590465744301694	0.344252625
320	0.353979337818678	0.408902626923077
321	0.545398156679183	0.39682919
322	0.370469916328259	0.443536094748858
323	0.343558221554229	0.406091116666667
324	0.360122502493892	0.462391354545455
325	NA	NA
326	0.636814451979214	0.44630795
327	0.344622248353149	0.363307017592593
328	0.359405292456604	0.395963091304348
329	0.402517378233846	0.44082528974359
330	NA	NA
331	0.348206025683818	0.315519851851852
332	0.445188263366497	0.454768490909091
333	NA	NA
334	0.348224859234901	0.437015114646465
335	0.517345578203317	NA
336	NA	NA
337	0.52918897973567	0.233233231578947
338	0.339258333267141	0.3603052375
339	0.479665917559026	0.390714897540984
340	0.440465131556363	0.369254473113208
341	0.481512636766618	0.33906819375
342	0.355964468053308	0.431025245351474
343	NA	NA
344	0.430289939156903	0.4752706
345	0.435421512178196	0.404370966666667
346	0.362797722204211	0.462676516666667
347	0.405390629326841	NA
348	0.425114964231139	NA
349	0.227886820830983	NA
350	0.364946544093419	0.437831210301508
351	0.381833909204327	0.381267989622642
352	0.478514925736732	0.4456772
353	0.45839253116444	0.329315519047619
354	0.375595577099925	0.441073865
355	0.355335542206622	0.4456772
356	0.489181179316715	0.413091228571429
357	0.470291672199599	NA
358	0.591241243228806	0.332059315
359	NA	NA
360	0.383496156107051	0.44591373125
361	0.37797342740014	0.262278443154552
362	0.48372386177888	NA
363	0.351880128398814	0.440604145918367
364	NA	NA
365	0.344390608666566	0.449979591666667
366	0.510590535940374	NA
367	0.640525201102756	0.3454781
368	0.335172474183813	NA
369	0.335216356544526	0.431329694444444
370	NA	NA
371	0.403422672930784	0.406511616666667
372	NA	NA
373	0.55192231383426	0.40440145
374	0.485906652006049	0.4524461625
375	0.616654307595501	0.21902519516129
376	0.584722753973268	NA
377	0.428687296698874	0.440015830246914
378	0.280721895970075	0.427628742857143
379	0.378030765228653	0.44824925
380	0.594797573671787	0.322299328571429
381	0.391510584230918	NA
382	NA	NA
383	NA	NA
384	0.34514249963133	0.421899006896552
385	0.584949388064542	0.33255555
386	NA	NA
387	0.426547489228995	NA
388	0.355167122950706	0.4393086275
389	0.352669398997387	0.438694152857143
390	0.373804109589041	NA
391	0.382836511095614	0.3379421
392	0.384880097806152	0.387194773076923
393	0.464384410048976	0.344485575641026
394	0.385768461215722	0.44587230625
395	0.573638472074399	0.36821422
396	0.385145085956198	0.43216565
397	0.328625456014137	NA
398	0.482108274198922	0.378910873076923
399	0.352882574894519	0.431524157363014
400	0.46538678817092	0.388270348076923
401	0.590206305713132	NA
402	0.552144182186185	0.4454674
403	0.388859213601374	0.447216875
404	0.323144363540372	NA
405	0.574638593103944	0.33699621
406	0.431548433478123	NA
407	NA	NA
408	0.533664275740409	0.333644899074074
409	0.449929614987495	0.355494284057971
410	NA	NA
411	0.361888714638405	0.446348273809524
412	0.652020038244796	0.412968314285714
413	0.338647880638048	0.42502774650655
414	0.295180952424338	0.434623020740741
415	0.367077077227641	NA
416	0.602808235219489	0.2990526
417	0.458351774474398	0.2230031
418	0.341872523637933	0.440838363265306
419	0.538826405244318	NA
420	0.499784917114384	0.45386355
421	0.627753894998116	0.33717416171875
422	0.365897422778577	0.3804146
423	0.452146034046219	0.36891027
424	0.332096799687838	0.439886310860656
425	0.370685929937114	0.4130459
426	NA	NA
427	NA	NA
428	0.543515787823426	0.3438147412
429	0.540617268181197	0.229324666666667
430	0.562919888323279	0.3397336
431	0.419822663353552	NA
432	NA	NA
433	0.431379214450472	NA
434	0.568873943143486	0.362354149019608
435	0.557819972656275	0.40221214
436	0.505021299592425	0.37529365
437	0.359901432486055	0.445733430555556
438	NA	NA
439	0.558668440236558	NA
440	0.552003373038121	0.345399027083333
441	0.367367291297627	0.3834367125
442	0.60236476236869	0.3000234875
443	0.323489443431815	0.465867925
444	0.360847282245568	NA
445	0.589480774628122	NA
446	0.430700513972903	NA
447	NA	NA
448	NA	NA
449	0.535786938764053	NA
450	0.528655239210293	0.3379421
451	0.391646867759646	NA
452	0.361923660727462	0.380952695454545
453	0.436044372283728	0.4108008
454	0.305000339131162	0.43747286
455	0.444402946722019	0.43958025
456	0.505164240427117	NA
457	0.506241262809375	NA
458	0.427859798032648	0.39854354
459	0.335508871033259	0.379379142079208
460	NA	NA
461	0.379658123866882	0.44630795
462	0.400921397377026	0.438163143320611
463	0.348647203399642	0.44546085
464	0.340040346855537	0.436014681818182
465	0.575432090247345	NA
466	0.421851265822785	NA
467	0.503599727404875	NA
468	NA	NA
469	0.409413201899258	0.4194994875
470	0.56725225118128	0.333714101515151
471	NA	NA
472	0.363875975989482	NA
473	0.329472385742141	0.4456772
474	0.397436653798693	0.430555258333333
475	NA	NA
476	0.468332649822352	NA
477	0.286893469177138	0.45386355
478	0.35248287479268	0.4508893
479	0.401700753737021	0.395902825
480	0.486940931650047	0.341512455932203
481	0.5193019216069	NA
482	0.596290418346579	NA
483	0.607180965241306	NA
484	0.353524453509836	0.4492982125
485	0.354384738481439	0.4460977
486	0.439728560418886	0.4456772
487	0.396491628775723	0.450659991304348
488	0.566978819738486	NA
489	NA	NA
490	0.47245330711721	NA
491	0.387112046278803	NA
492	0.469955333609814	0.41989275
493	NA	NA
494	0.351864031694439	NA
495	0.576433489862126	0.336672953723404
496	0.520827705207533	NA
497	0.370933529254845	0.440875575
498	0.332556900963312	0.44630795
499	0.597152111151141	NA
500	0.399047543256113	0.4708608
501	0.390261545443888	NA
502	NA	NA
503	0.39575339640149	NA
504	0.366160952154999	NA
505	0.341829874656351	0.415707774193548
506	0.395942427780221	0.353256875
507	NA	NA
508	0.338755938916399	0.448274463636364
509	0.525143427736376	0.3739771
510	NA	NA
511	0.384744766811727	0.41969831
512	0.345896522272764	NA
513	NA	NA
514	0.356704181805717	0.420606428571429
515	0.404640569245199	0.3845484
516	NA	NA
517	0.331239855010312	NA
518	NA	NA
519	NA	NA
520	0.377464107312996	0.406691229166667
521	0.398171554706446	0.420939407692308
522	0.531386037326005	NA
523	0.551408143821715	NA
524	0.52932822881605	0.2708529
525	0.425909307556867	0.45062817375
526	NA	NA
527	0.4439811770147	NA
528	0.353225654020625	0.419313678571429
529	NA	NA
530	NA	NA
531	0.602182820331579	0.367456604807692
532	0.522196955849899	0.19642005
533	0.64796181103133	0.4454674
534	0.557727301587105	0.409181501408451
535	0.635457372923719	NA
536	0.539076300362015	NA
537	0.349564769164755	NA
538	0.450603839675703	NA
539	0.409833215598214	0.453003686363636
540	0.363909488692493	0.434689262903226
541	0.476380892635786	NA
542	0.582130881095465	0.319747453418803
543	NA	NA
544	0.552142880796723	NA
545	0.335614638902852	0.37529365
546	0.532080255970088	0.360237710335196
547	0.379033116733387	NA
548	0.358358097929097	0.3843693625
549	0.379598529724192	NA
550	0.564244472825624	NA
551	0.400957381106827	0.4456772
552	0.378392221177612	0.399709625925926
553	0.36488137161936	0.434437458490566
554	0.438816826891421	NA
555	NA	NA
556	0.359597646583004	0.38874735
557	0.551891624650426	0.399479623913043
558	0.436739779571688	0.344310063095238
559	0.531911883506477	0.370343160913706
560	NA	NA
561	0.375078838345855	0.454492233333333
562	0.576299746395801	0.281903105
563	0.357597120669766	0.397732537113402
564	0.426928100317075	0.403702811538462
565	0.586591742632081	0.346803437037037
566	0.43062183523902	NA
567	0.513895689691716	0.358641016666667
568	0.367751236306092	0.437440985483871
569	0.337960814785445	0.395067268911917
570	0.331076768969544	0.437086781597222
571	0.566549799313155	0.326114017045455
572	NA	NA
573	0.389030196603156	0.4456772
574	0.535748970610589	NA
575	0.424017405681397	0.4480391625
576	0.339253428944944	0.438431263461538
577	0.571423343182908	0.389047994736842
578	0.620819789960922	0.274961025
579	0.482172875102285	NA
580	0.337651516306063	0.440607028571429
581	0.554194337585526	NA
582	0.40018090437345	0.344077936904762
583	0.602479139624288	0.289527238888889
584	0.462379198609957	0.374774145652174
585	0.5294054066135	0.350833672222222
586	0.565293881640646	NA
587	0.390506421782258	NA
588	0.33756600254204	0.440843375316456
589	0.457022364452342	NA
590	0.453241867793552	NA
591	0.613835485554793	0.341629604477612
592	0.359321908726548	0.405813971681416
593	0.369271859579332	0.42543285
594	0.496675160892394	NA
595	0.607210010354703	NA
596	0.360767300388663	0.369313472401848
597	0.432207494031743	0.39732252244898
598	0.53710318916988	0.44630795
599	0.50693489968139	NA
600	0.394371982481904	NA
601	0.379704136460812	0.436444856097561
602	0.520552297033015	0.269713654674797
603	0.555581731346602	0.401818060869565
604	0.385151980165709	NA
605	0.358161767659396	0.376184333333333
606	0.361989592740379	NA
607	0.595308360731563	NA
608	0.598817651463173	0.387617778431373
609	0.607039592771264	0.325342106779661
610	0.532907155701983	0.325394753571429
611	0.517039108052422	0.410432975
612	0.434230899522226	0.40649481344697
613	0.563749913077132	0.346509651351351
614	0.342483402268069	0.431980928571429
615	NA	NA
616	0.444454471092052	0.4456772
617	0.391100106625612	0.4159876375
618	0.360705255349822	0.3572070375
619	0.363148918912001	0.407745930357143
620	NA	NA
621	0.359341195278125	0.414076986842105
622	0.455780116293029	0.396613492391304
623	0.377693922515262	0.443105545454545
624	0.493722824029674	NA
625	0.51683844637475	0.2274569
626	0.350695738027491	NA
627	NA	NA
628	NA	NA
629	0.344555700573753	NA
630	0.317546701594917	0.432417451785714
631	0.533715193782484	NA
632	0.557991209719499	0.2975824875
633	0.575316126106176	NA
634	0.551304751789323	NA
635	0.393138211857468	0.411593716666667
636	0.357267468230046	NA
637	0.329021480043007	0.43740373125
638	0.35669517000266	NA
639	0.617810488005107	0.3951717
640	0.396968944677868	0.424578385714286
641	0.360564423629917	NA
642	0.410463681379269	NA
643	0.360615412276746	0.356033284413965
644	0.576994372708261	0.338012249333333
645	0.550795859180057	0.371312633333333
646	0.466669487621147	NA
647	0.419519115511041	0.367963177777778
648	0.39060956075183	0.409315230526316
649	0.348337188224984	0.42716007752809
650	0.342524916943522	NA
651	0.47732695075718	0.400656034090909
652	0.350929315665819	NA
653	NA	NA
654	0.357720593555497	0.44070435
655	0.332225889368342	0.424572437804878
656	0.421987154231644	NA
657	0.450656845941453	0.43203769375
658	0.552493149372941	NA
659	0.368152498470741	0.436714975
660	0.555198136104145	NA
661	0.404831569778631	NA
662	0.384381755375414	0.433898727906977
663	0.372293381821978	NA
664	0.547695845006097	0.411427816666667
665	NA	NA
666	0.523267317089959	NA
667	0.526860709502389	0.397673683333333
668	0.575494496627994	0.300576118918919
669	0.557507891421404	0.313271731097561
670	0.583439184596431	0.353425832978723
671	0.583558126800612	0.2778610375
672	0.592204968803205	NA
673	0.556165222097928	0.325107378443114
674	0.443463008081283	0.4708608
675	0.42865145603578	0.427517514393939
676	0.388882178778036	0.406301366666667
677	0.35533903668612	0.409098527272727
678	0.407743473808154	0.432895307142857
679	0.333146829126642	NA
680	NA	0.402317835714286
681	0.62461503425081	NA
682	0.468504033670849	0.418160033333333
683	0.490875088157563	NA
684	0.354296974650353	0.452755497727273
685	0.357863978742387	NA
686	0.573288008680401	NA
687	0.577559767696944	0.222763707446808
688	0.625716066972819	0.379640995
689	0.392352818351948	NA
690	0.430775484264286	0.44630795
691	0.385898250590908	0.332860855263158
692	0.338860996813465	0.3851560125
693	NA	NA
694	0.396417413422387	0.472796064
695	0.36191365626613	0.43627087
696	0.578758976230534	0.317426510344828
697	0.427893371996088	NA
698	0.374185232810196	0.445992575
699	0.481464348380009	NA
700	0.338304409288836	0.433946608333333
701	0.550435307046052	0.377038116666667
702	0.570636452962016	0.4454674
703	0.315835097888004	0.427145619387755
704	0.587778515668006	NA
705	NA	NA
706	0.550778388211002	NA
707	0.533287943742502	NA
708	0.551465555565884	NA
709	0.431400428810227	NA
710	0.552140002893114	NA
711	0.409658686711938	0.398391542105263
712	0.359935505776849	0.445992575
713	0.606176734616652	0.4454674
714	NA	NA
715	NA	NA
716	0.35180555317817	0.4251970125
717	0.384966180428845	0.361565676190476
718	0.35566208245434	NA
719	0.334908004964402	0.34844047
720	0.383074040908343	0.238420185
721	0.603477376970643	NA
722	0.546928607022591	0.391476295
723	0.426399064727466	NA
724	0.503243788044902	0.438939998275862
725	0.35291290677484	0.425107798275862
726	0.36928082149122	0.446620574193548
727	0.504961877953662	NA
728	0.375559891996534	0.41608400625
729	0.440930326031582	0.344279458823529
730	0.512755659785625	NA
731	0.576937493822532	0.345099074324324
732	0.585800001871465	NA
733	0.357855813590722	0.438070055932203
734	0.452424967017624	0.413898735294118
735	0.380999950080999	NA
736	0.536402220404688	0.411586793421053
737	0.565847451862993	NA
738	0.427870579113969	NA
739	0.341902723536338	0.43264916
740	0.586119731880464	NA
741	0.45163754034084	NA
742	0.576020621240212	0.27046035625
743	0.45763219216479	NA
744	0.375172227762412	0.4454674
745	0.44057417669709	0.4708608
746	0.574118791195549	NA
747	0.578728136449955	0.347283707142857
748	0.580423929464279	0.4454674
749	0.466233964210342	0.328527448148148
750	0.369977948143042	0.40519844
751	0.43002103512406	0.3931655
752	0.344124222139724	0.400442213793103
753	0.349342596682939	0.4056346
754	0.594899244202615	NA
755	0.453962343319956	NA
756	NA	NA
757	0.515529627376541	NA
758	0.275352384640326	0.409624620833333
759	0.495134827805082	NA
760	NA	NA
761	0.418612188606834	0.449078065
762	NA	NA
763	0.345222311335691	NA
764	0.384363990955173	0.435425029761905
765	0.559581408335981	NA
766	0.516317927728319	0.3900614625
767	0.47768092083143	0.3888122
768	0.560017323791341	0.2230031
769	0.424554432364304	0.4730657
770	0.584403249441401	NA
771	0.367961993998228	0.428843504455446
772	0.5800217045361	0.297438013907285
773	0.43289820434906	0.42936155
774	0.491493773095378	0.387395066666667
775	0.383478014230181	0.47079077775446
776	0.485302905437777	NA
777	0.378203741907162	NA
778	NA	NA
779	0.364885202906999	NA
780	0.420376355942467	0.35138575
781	NA	NA
782	0.342298096068186	0.432491456818182
783	0.449782417504039	0.418667945833333
784	0.357902451556597	0.455600445652174
785	0.439185469601812	0.2782621
786	0.501857679772897	0.458899066666667
787	0.408426117074835	0.44630795
788	0.351013913495131	0.415921119008264
789	0.370315522782546	NA
790	0.451604638860662	NA
791	0.576133489340939	0.262216695238095
792	0.360487063781632	NA
793	0.350543376923003	NA
794	0.357346426943524	0.4401325
795	0.313930701873909	0.4708608
796	0.414183522244933	0.4554375125
797	NA	NA
798	0.396524647328184	0.423151596875
799	0.463983814794468	NA
800	NA	NA
801	0.524925653977918	0.3364083625
802	0.369667463004225	0.386174822959184
803	0.515155673573877	0.349748808695652
804	NA	NA
805	0.341517301208849	0.428636000862069
806	0.359207044685214	0.430577581395349
807	0.370625871431041	NA
808	NA	NA
809	0.346921485164948	NA
810	0.412184366574471	0.42700760137931
811	0.51594536436752	NA
812	0.384231045682948	NA
813	0.349032276062701	0.4708608
814	0.395828047491011	NA
815	0.383105197790185	0.454281983333333
816	NA	NA
817	0.349075517193085	0.45575064
818	0.3444235584831	0.445992575
819	0.427129119188173	0.4361299
820	0.234034301297341	NA
821	0.350864105485321	0.429241896315789
822	0.337150765248308	NA
823	0.607360058695972	NA
824	0.546102699885697	0.3101908
825	0.575077815864384	0.31988608125
826	0.596206573932703	NA
827	0.342288964704289	NA
828	0.517644554586071	0.307903126455026
829	NA	NA
830	0.449287675318366	0.458269
831	0.503100950519611	0.301575761452514
832	NA	NA
833	0.378909639170291	0.405407116666667
834	0.443511791184621	NA
835	NA	NA
836	0.362079743918246	0.4080479
837	0.442624481822045	NA
838	0.367227934386232	0.443608064285714
839	0.43117163431485	0.44630795
840	NA	0.396234773529412
841	0.337164779179542	0.4502426625
842	0.554965207803657	0.361569891071429
843	0.545023957567094	0.217680068235294
844	0.463909658652693	0.360381462162162
845	0.626272826676965	0.25112663125
846	0.554165882784822	0.218894625
847	NA	NA
848	0.328169331379208	NA
849	0.577670651273969	0.374091871666667
850	0.442851899166019	0.4595291375
851	0.342354367223441	0.4356874
852	0.561483367284442	0.345855088888889
853	NA	NA
854	0.57689032763214	0.324610760769231
855	0.359229998886315	0.370443894444444
856	0.536394204541574	0.304892321428571
857	0.371596603056529	0.378115966666667
858	0.382524469247602	0.372061817647059
859	0.426249487685187	0.4752706
860	0.543052531380955	0.327027132142857
861	0.374274736515299	0.426524181818182
862	0.333082073609219	0.449189103846154
863	NA	NA
864	0.437114444601488	NA
865	0.380366481811754	0.408551276923077
866	0.369557512230101	0.420996905932203
867	0.591992309308151	0.366931065730337
868	0.369539102768946	0.4342549203125
869	NA	NA
870	0.588082667017679	0.308804066049383
871	0.364107338075737	0.4461502625
872	0.502857186188554	0.373157819736842
873	0.621956731440448	0.2692857375
874	0.597847189704746	NA
875	0.447477069499257	0.333516593055556
876	0.393048520535174	0.395738477586207
877	0.362822380250333	NA
878	NA	NA
879	0.430545233739863	0.433367061764706
880	0.446407820206018	0.39516922254902
881	0.359077473779562	0.379613094
882	0.372784625012765	0.416650884375
883	0.245164763296561	0.420606428571429
884	0.340876771120484	0.449856582352941
885	0.387942154864183	0.44630795
886	0.356309692301061	NA
887	0.366294529998137	0.42217785
888	0.454505295335301	0.301379583333333
889	0.551427233068474	0.4454674
890	0.442214314402571	0.384984143037975
891	0.561522898888217	NA
892	0.447828184767628	NA
893	0.34609266847011	0.368172167857143
894	0.500121493449375	0.432057554268293
895	0.595618945288327	NA
896	0.346980093143373	0.438053281481481
897	0.371756055268423	0.447832007692308
898	0.374600392720996	0.361419257142857
899	0.477373466116748	0.378377470967742
900	0.412302212237774	0.431120012195122
901	0.387416695245688	0.425375126923077
902	0.575433409524469	0.31840213908046
903	NA	NA
904	0.595623342873281	NA
905	0.3130769108176	0.40440145
906	0.314546028802857	NA
907	0.570870968091793	NA
908	0.352556935852922	0.33750838
909	0.276118218049897	0.420030532608696
910	0.571441284758878	0.29730420625
911	0.366895487491268	0.416702547058823
912	0.590248898739302	0.347921383333333
913	0.465820860965456	0.4708608
914	0.339131592275828	NA
915	0.469642304626563	NA
916	0.552693106673055	0.4454674
917	0.582236445705024	NA
918	0.381409475112644	NA
919	0.335515117449116	0.416440707692308
920	0.416846803433459	0.45386355
921	NA	NA
922	0.416994133183582	0.39063822125
923	0.522431074782134	NA
924	0.605716566396378	0.345582663356164
925	0.442505516029138	0.37996344905303
926	NA	NA
927	0.407954508076869	0.436624383333333
928	0.347175113015675	0.421490077966102
929	0.349834070665512	0.431799452252252
930	0.349773111980165	0.445992575
931	0.382105108710577	NA
932	0.4289602487989	0.417355020833333
933	0.446879492302157	0.4456772
934	0.60268729349421	0.320002216666667
935	NA	NA
936	NA	NA
937	0.342801043156491	0.4130459
938	0.353791375947824	0.441464545454545
939	0.388057828502256	NA
940	0.437093007481686	NA
941	0.333795040400518	0.4456772
942	0.464560560989871	NA
943	0.394951567718882	NA
944	NA	NA
945	0.566345924039289	NA
946	0.341265804191053	0.422283618404908
947	0.530158104512981	0.359553766836735
948	0.37527218569541	NA
949	0.456839335414609	NA
950	0.419235899244858	0.44630795
951	0.390579250732725	0.43205322
952	0.56034439562206	0.26839572037037
953	0.39257750346417	0.433120806451613
954	0.392096650036092	0.408754275
955	0.342169889216557	0.450793003125
956	NA	NA
957	0.408678693271322	NA
958	0.38262884725565	NA
959	0.573933751584711	0.292660450581395
960	0.417067036046299	NA
961	0.32946502903092	NA
962	0.364270370790563	0.445933675
963	0.391537490810665	0.40136255
964	0.393953813102698	0.39180965
965	0.494274002186357	NA
966	0.354263633056001	0.43122985
967	0.573130302260615	NA
968	0.406137238094529	0.432314980689655
969	0.472150668913545	NA
970	NA	NA
971	0.379335140668956	0.443575074324324
972	0.37285798587926	0.456776154411765
973	0.362933601074377	0.418906016666667
974	0.376148176217447	0.427041456994329
975	0.639531390761369	0.21478615
976	0.506658093221045	0.37529365
977	0.573563608353163	0.320454257407407
978	NA	NA
979	0.492140537746736	0.31966698375
980	NA	NA
981	0.513924794861579	0.332338596428571
982	0.534699929372196	NA
983	0.555347387208408	0.340514047727273
984	0.468075913548072	NA
985	0.347652881812696	0.418892125
986	NA	NA
987	0.559990355389349	0.373860005555556
988	0.596429431990722	NA
989	NA	NA
990	0.369610011281074	0.44630795
991	0.356852822714962	0.396113006578947
992	0.536831123244271	NA
993	NA	NA
994	NA	NA
995	0.561688596300207	0.4456772
996	0.37601430110935	NA
997	0.421947438055155	0.334310102272727
998	0.362442587500088	0.4421384776
999	0.456220005758382	0.445381280769231
1000	0.366000155163863	0.3804146
1001	0.374894170309164	NA
1002	0.435112021288501	0.3788291625
1003	0.355642215085555	NA
1004	0.333072577397006	0.438644153921569
1005	0.393866246563251	0.42936155
1006	0.393199462916912	NA
1007	0.574767262737317	0.36172929296875
1008	0.418073841351052	NA
1009	0.356507842435832	0.425073066875
1010	0.569020250557373	0.306200101875
1011	0.47370742328337	0.291438075
1012	0.417785110910406	0.44580335
1013	0.341710951425643	0.438167195348837
1014	0.355068214270731	0.445302575925926
1015	0.607529567113099	0.287226508333333
1016	0.396012248241809	0.45587679
1017	0.384818848347306	0.301358542297297
1018	0.424660735422111	0.294418883333333
1019	0.539448161205193	0.460789275
1020	0.361385743946754	0.433095366022099
1021	0.277035200725614	0.436807917586207
1022	0.407978182535463	0.434958207692308
1023	0.342319494264327	0.440188195833333
1024	NA	NA
1025	0.314559132407605	0.418643262
1026	0.355549177921427	0.425591933333333
1027	0.337075965228316	0.429252781884058
1028	0.297008229079693	0.4456772
1029	NA	NA
1030	0.325223796931802	0.418914534090909
1031	0.361751222773465	0.4645649
1032	0.388470675514614	0.420320152816901
1033	0.371231183754948	0.407961430645161
1034	0.413246102315445	0.308977845283019
1035	0.410959859986862	0.2230031
1036	0.373623304670593	0.42024843
1037	0.3690316029316	0.426628839655172
1038	0.377963307091146	0.366411847368421
1039	0.399671681106898	0.4136008125
1040	0.361694095495317	0.404674922727273
1041	0.532221161588318	0.345599185365854
1042	0.365766632059805	0.407875339583333
1043	0.496171107317074	0.441461625
1044	0.394670087268231	NA
1045	NA	NA
1046	NA	NA
1047	0.507190653410473	0.316852431343284
1048	0.406430421948106	0.34979185503876
1049	NA	NA
1050	0.56234354331492	0.328202499166667
1051	0.329015329289607	NA
1052	0.359372722644199	0.438799872569444
1053	0.585339977821117	0.344482438636364
1054	NA	NA
1055	0.58748060968322	0.35917835
1056	0.350446450901793	0.434071685384615
1057	NA	NA
1058	0.390761506662313	0.418675355721393
1059	0.455811446549969	NA
1060	0.336418794337476	0.382708822222222
1061	NA	NA
1062	0.488946849674668	0.320443449606299
1063	0.372843767880904	0.429917019444444
1064	0.541356064633864	0.284967525
1065	0.554160225636785	0.462396333333333
1066	0.353841948606718	0.364353955
1067	0.367418810208952	NA
1068	NA	NA
1069	0.540849915028118	0.363027182222222
1070	NA	NA
1071	0.338881397447412	0.4456772
1072	0.446017100483688	0.4485463
1073	0.363066016811463	0.423036709090909
1074	0.355361856656525	0.335203016477273
1075	0.539915131234971	NA
1076	0.404714662002762	0.4456772
1077	0.61217781649279	NA
1078	0.447230545886904	NA
1079	0.34237438828665	0.410024368871595
1080	0.511562722748672	0.4244575
1081	0.411684531091678	0.4130459
1082	0.439889531129886	NA
1083	0.678556412053259	NA
1084	NA	NA
1085	0.360034843835444	0.418527516666667
1086	0.376961833677447	0.443559805882353
1087	NA	NA
1088	0.386491612383531	0.274252916666667
1089	0.404754846393243	0.329379
1090	0.546210097154665	0.309645134210526
1091	0.368691495597296	0.447554733333333
1092	0.404074043972658	0.44630795
1093	0.524552494719207	0.362633396428571
1094	0.504878506044834	0.372843664
1095	0.429623851960612	0.412764628125
1096	0.470268289637633	0.446906567741935
1097	0.357587955636389	0.380792177272727
1098	0.555238211655632	0.373293382142857
1099	0.414282190848183	0.398913585416667
1100	0.405010246099597	NA
1101	NA	NA
1102	0.571795064284868	0.312709635074627
1103	0.355565003242568	0.414780737037037
1104	0.367093410794594	0.429994416666667
1105	0.356858607446984	0.44588745
1106	0.534148728331764	NA
1107	0.356873089240534	0.3300774
1108	0.383100075744233	NA
1109	0.514001633816479	0.368920209090909
1110	0.378867431107986	0.35931557
1111	0.317463467771447	NA
1112	0.36412287711242	0.413262544298246
1113	0.581087519239427	0.30257429609375
1114	0.402173166091738	NA
1115	0.376365278000804	0.421353802941176
1116	0.408245903080035	NA
1117	0.373053272896084	0.432078382352941
1118	0.376554848224469	0.437116522641509
1119	0.542114335716545	0.3441507875
1120	0.376237481497646	0.4454674
1121	0.35151309651556	0.404280031722689
1122	0.526396613009094	NA
1123	0.482933320619353	NA
1124	0.378911725373746	0.439381531081081
1125	0.617188198983174	0.292584198979592
1126	NA	NA
1127	0.479838905947374	NA
1128	NA	NA
1129	NA	NA
1130	0.344978691291366	0.436667724193548
1131	0.395079477848889	0.44406710625
1132	0.405153716665587	0.418743425
1133	0.355558265180911	NA
1134	0.35206816962317	0.446357523061225
1135	0.549837283535147	0.298451038970588
1136	0.386775215997189	0.405347588028169
1137	0.357960638541438	0.40815165
1138	0.333511987440465	NA
1139	0.437837963434319	0.4091787375
1140	0.585334986381614	0.275646953614458
1141	0.566258887405152	0.3261862375
1142	0.390859995253018	0.4355194875
1143	0.366769003430118	0.379399943902439
1144	0.581333220668675	NA
1145	NA	NA
1146	0.333098294599606	0.4518682
1147	0.549191819555578	0.300459880737705
1148	0.346514780510128	0.459283833333333
1149	NA	NA
1150	0.483015562640667	0.417055981818182
1151	0.323508687892888	0.439561332120051
1152	NA	NA
1153	NA	NA
1154	0.579848695298424	0.370713084375
1155	0.344997499068334	0.440997655
1156	NA	NA
1157	0.571807625364997	NA
1158	0.377460259853733	0.37137024
1159	0.409383445928912	0.462466266666667
1160	0.381630148373706	0.414131726415094
1161	0.314646819329636	NA
1162	0.485540579440629	0.424277675
1163	0.494946207937723	0.43890141
1164	NA	NA
1165	0.592494418885073	0.309326502631579
1166	0.39419428630179	0.4361299
1167	0.355298266884021	0.43276849229765
1168	0.344901366595813	NA
1169	0.428368366231276	0.44630795
1170	0.504317494593059	0.355552058333333
1171	NA	NA
1172	0.301713231401675	NA
1173	0.371769202327314	0.453338475
1174	0.531812063890327	0.367598887155963
1175	0.359176445071176	0.401594099367089
1176	0.360023474712847	0.433365975943396
1177	0.362899697823742	0.445992575
1178	0.369721388921477	NA
1179	0.565270898585284	0.390648841304348
1180	0.355102098413091	0.331986122222222
1181	0.386969946958699	0.428858919
1182	0.449121846472144	0.40997575
1183	0.348620412242351	0.436541163636364
1184	0.433532073117941	NA
1185	0.364841196018156	0.4177294903125
1186	0.445144301354431	0.37976142183908
1187	0.361029234240067	NA
1188	0.350757980974418	NA
1189	0.347745784451185	0.44852736
1190	0.37393819481831	0.443460938372093
1191	0.322587585562298	NA
1192	0.588711416955676	0.36857365
1193	0.468778332104007	NA
1194	0.564383169386047	0.311559238461538
1195	0.352675773553037	0.420875986842105
1196	0.409118388496944	0.363933416666667
1197	0.623292916817822	0.345117825
1198	0.345200351620407	0.4456772
1199	0.561921539700205	0.345458346551724
1200	0.36330218416922	NA
1201	0.533467997608019	0.378376598
1202	0.480163272635611	NA
1203	0.354057247271718	0.434034417293233
1204	NA	NA
1205	0.403056610453947	0.376485427586207
1206	0.529872928758935	0.361910438095238
1207	0.34991604015431	0.431360959836066
1208	0.321810020662165	NA
1209	0.36314894716952	NA
1210	0.59330482534069	0.257897846474359
1211	0.532366944685626	NA
1212	0.607254032224719	0.275469784615385
1213	0.363302950609457	0.386298075
1214	0.438822542779485	NA
1215	0.580398783426267	0.299719228813559
1216	0.572437459666609	0.307141365957447
1217	0.357312329136892	0.4708608
1218	0.608440409569029	NA
1219	0.368857786634084	0.399206806521739
1220	0.426898153169058	0.415316825
1221	0.374642981437469	0.44630795
1222	NA	NA
1223	NA	NA
1224	0.390260877269576	0.4456772
1225	0.318480990824763	0.425083042857143
1226	NA	NA
1227	NA	NA
1228	0.362971591517366	0.39820875
1229	0.404570143312187	0.43606842631579
1230	0.528789133530219	NA
1231	0.374272711379069	NA
1232	0.394687524033617	0.449595376666667
1233	0.354228958476662	0.435701721794872
1234	0.571307214632866	0.32440967016129
1235	NA	NA
1236	0.675699771434739	NA
1237	0.577248891377086	0.3674119
1238	0.348675861166782	0.435727704545455
1239	0.598315190807244	NA
1240	0.558854991370814	NA
1241	0.445987555052803	0.439139685294118
1242	0.398211672151346	0.4539672375
1243	0.608270389652763	0.4454674
1244	0.480014485432721	NA
1245	NA	NA
1246	0.389375671439872	0.448531425757576
1247	0.389095763417487	0.3318175
1248	0.270462648385569	NA
1249	0.339914830675093	0.439480104166667
1250	0.434656743529026	NA
1251	0.356047236697697	0.2535474875
1252	0.370443795018817	0.445992575
1253	0.336101938711129	0.401482183333333
1254	0.400520391722498	0.394938271428571
1255	0.338756852248943	0.431093779577465
1256	0.331927674664031	NA
1257	0.420362818739785	0.3318175
1258	0.598465422113218	0.365461459482759
1259	0.340188367105876	0.442452187903226
1260	0.361796653836123	0.431215276388889
1261	0.355115404481359	0.447995494936709
1262	0.360281003802819	0.441735300171821
1263	0.499675493251047	0.3613901375
1264	0.279309035839265	NA
1265	0.354560994102125	0.32691895
1266	0.416625903992185	0.447324157692308
1267	0.333330269221106	NA
1268	0.354300155442826	0.433898906597222
1269	0.391852349753947	0.44194789516129
1270	0.505763313117714	NA
1271	0.392943319751076	NA
1272	0.429504661071415	0.44630795
1273	0.512949155613824	0.3379421
1274	NA	NA
1275	0.34843509522656	0.343206494117647
1276	0.347409696765465	0.429827625
1277	0.331803574921754	0.40611127
1278	0.457507784359481	0.252046714705882
1279	0.411492302596921	0.4456772
1280	0.360846138914552	0.44430752745098
1281	0.461213892108805	0.368428722727273
1282	0.405036450587205	NA
1283	0.404093212596268	0.3180651
1284	0.579313337325504	0.46242463
1285	0.356481186774996	0.456280821052632
1286	NA	NA
1287	0.48275280690579	NA
1288	0.555517925811995	0.2614306125
1289	0.581463543447948	0.316498267391304
1290	0.395601664598089	NA
1291	0.376124554495579	0.434947182692308
1292	0.556931232744442	0.4454674
1293	0.358419408494387	0.439854512962963
1294	NA	NA
1295	NA	NA
1296	NA	NA
1297	0.397456205206546	0.440307508333333
1298	0.498296816407025	0.3192501734375
1299	0.308115413220444	0.442779504516807
1300	0.413134665962176	NA
1301	0.415165544919817	0.407455263917526
1302	0.541619141383867	0.357421257666667
1303	0.334308993736876	0.439385092105263
1304	0.490544493682436	NA
1305	0.446945022261592	NA
1306	0.336832054399635	0.415268525
1307	0.356433663178819	0.428801842857143
1308	0.57152330996702	0.302817681111111
1309	0.362155469358723	NA
1310	0.467021281710441	0.4708608
1311	0.355922477632793	0.397305340540541
1312	0.39824155615504	0.407701826923077
1313	NA	NA
1314	0.561836399087853	0.2230031
1315	0.519730647012735	0.366271695833333
1316	0.393717159711144	0.3153582225
1317	0.336039159549169	NA
1318	0.420051825594294	0.4456772
1319	0.449521843084458	NA
1320	0.353764293751259	NA
1321	0.469077602012293	0.382675394444444
1322	0.59025908381057	0.301603538235294
1323	0.414459738332004	NA
1324	0.390397898077364	0.46683219
1325	0.352350217646415	0.4456772
1326	0.487152255150883	0.339031677272727
1327	0.423197676770441	0.429163410465116
1328	0.361576754186415	0.440900101980198
1329	0.484572753664694	0.454281983333333
1330	0.339585413850492	0.409783383823529
1331	NA	NA
1332	0.363470857783893	0.428736289705882
1333	0.393220518382065	0.432826737650602
1334	0.406832674329823	0.454222207142857
1335	0.582556512437087	0.4454674
1336	0.45851319918906	NA
1337	0.38549151122777	0.3889015
1338	0.326081017509189	0.445782325
1339	0.546954848042471	0.334590125
1340	NA	NA
1341	0.383575205620247	0.39346859
1342	NA	NA
1343	0.53651949355775	NA
1344	0.576818780215183	0.414727475
1345	0.344726194175048	0.350482096124031
1346	0.393626583637535	NA
1347	0.571941651207709	0.37529365
1348	0.356059924078329	0.441101198148148
1349	0.390793736540271	0.43978288
1350	0.423242846035044	0.41518096875
1351	0.584499253225158	0.4454674
1352	0.479526984369612	0.447190253333333
1353	0.514089206693728	0.401442820833333
1354	0.49531862796185	NA
1355	0.353001146784799	0.436041467083333
1356	0.353483701558075	0.423363609333333
1357	0.369849433885077	0.439334084134615
1358	0.34449401194428	0.440261381666667
1359	0.46444853457637	NA
1360	0.616238062983162	0.330126775
1361	0.331818962139868	0.4584266875
1362	0.296748195123634	0.418202872429907
1363	0.590014672383654	NA
1364	NA	NA
1365	0.342412524413583	0.369699103225806
1366	0.564138826159998	NA
1367	NA	NA
1368	0.38729773542802	NA
1369	0.46435020799813	NA
1370	0.387948997371653	0.445315703333333
1371	0.33895604236932	0.424610198947368
1372	0.320012470235997	NA
1373	0.361930992157764	0.45109955
1374	0.330193556528687	0.4029496375
1375	0.521995622326358	0.439834295
1376	NA	NA
1377	NA	NA
1378	0.519831420142773	NA
1379	0.371925086841742	NA
1380	0.615565926138906	0.307107981176471
1381	0.387789556197603	0.3874228125
1382	0.46091117715527	0.337236557142857
1383	NA	NA
1384	0.400247273794371	0.41120381
1385	0.364057355407459	NA
1386	0.448296855880738	NA
1387	NA	0.44361374
1388	0.36128848217225	0.397634727777778
1389	0.375935364966967	NA
1390	0.562027587389588	0.367172125
1391	NA	NA
1392	0.353297964708228	0.377357412058824
1393	0.394150965932837	0.429848253846154
1394	0.352227364026752	NA
1395	0.447960294776461	0.297488224657534
1396	0.482543747535326	0.337173125
1397	0.566441717149825	0.2230031
1398	0.360590465821198	NA
1399	0.333695270178129	0.4456772
1400	0.456185912551118	NA
1401	0.438959244020591	0.4456772
1402	0.348706306173325	NA
1403	NA	NA
1404	0.331107607593353	0.43924034
1405	0.39968634906192	NA
1406	0.412443217438132	0.4454674
1407	0.479783917510963	NA
1408	0.408704440266407	0.2990526
1409	0.393716157829815	0.449707947674419
1410	NA	NA
1411	0.41404928768392	0.460789275
1412	0.351130079543566	0.448555967857143
1413	0.610097369815624	0.445992575
1414	0.544143051771117	NA
1415	0.354253496424624	0.401551034939759
1416	0.448619966471409	0.37529365
1417	NA	NA
1418	0.62169930666394	0.4454674
1419	0.305112591493422	0.418131458333333
1420	0.355421502507041	0.431409255487805
1421	NA	NA
1422	0.335267227029489	NA
1423	0.433876264706641	0.4361299
1424	0.521641415197646	0.28885525
1425	0.350482784320863	0.4604739
1426	0.417488350094851	0.4708608
1427	0.519631488343894	0.354093816666667
1428	NA	NA
1429	0.392001931009903	0.445363371428571
1430	0.413746696820564	NA
1431	NA	NA
1432	NA	NA
1433	0.592468096039231	0.410380525
1434	NA	NA
1435	0.360191524208737	0.44317515625
1436	0.59595187808384	0.412387721428571
1437	0.421124347404405	0.3804146
1438	0.360350674890838	0.353256875
1439	0.513095592923615	0.351483656914894
1440	NA	NA
1441	0.542732717747597	NA
1442	NA	NA
1443	0.32576028943257	0.434131144923858
1444	0.390619380406708	0.420306411111111
1445	0.352178807557837	NA
1446	0.351075737547753	0.428054453846154
1447	0.599491333166552	0.422624004166667
1448	0.415985636994167	0.39180965
1449	0.347421099790529	0.444691974545455
1450	0.505895285018396	0.324671852040816
1451	0.35147170791388	0.449351286666667
1452	0.562314341764472	0.31528206474359
1453	NA	NA
1454	0.368756163750285	0.40995066184739
1455	0.525839106769584	0.23772680915493
1456	0.395688442171266	0.4456772
1457	0.381934333201399	0.4208978609375
1458	0.553292753651311	NA
1459	NA	NA
1460	0.580858757053356	0.2230031
1461	0.52680052906763	0.384411134
1462	NA	NA
1463	0.386148829293809	0.435726955555556
1464	0.378457584317493	NA
1465	0.360527007116148	0.393580588095238
1466	0.389871183791304	NA
1467	NA	NA
1468	0.361109126956165	0.413361275
1469	0.579009817996677	NA
1470	0.34817835421767	0.374150193478261
1471	0.378821952654361	0.444973028378378
1472	0.330203450671618	0.413263015789474
1473	0.516912794143034	0.261040692857143
1474	0.332201032577069	0.4374938
1475	0.442395926204136	0.4456772
1476	0.540217231584616	NA
1477	0.341839474414469	0.440013754545455
1478	0.34797252156793	0.417329135215054
1479	0.541901399575072	0.365348656451613
1480	0.592594398600538	NA
1481	0.540168187031119	0.31428269137931
1482	0.565231789760489	0.397627941818182
1483	0.573697110533774	0.2996205075
1484	0.409358589690393	0.47098861
1485	0.56453875445564	NA
1486	0.389556746228388	0.45017515
1487	0.386276310912268	0.431354349553571
1488	0.212684922180101	0.427885753846154
1489	0.365082423891942	0.464881416666667
1490	0.351014774709127	0.405655844512195
1491	0.354540102609709	0.403073592
1492	0.496635460868203	NA
1493	0.499249267706915	0.39170475
1494	0.338511893618288	NA
1495	0.310231462923447	NA
1496	0.393677573711553	NA
1497	0.587654865128941	0.422985008333333
1498	0.543429839124144	0.37529365
1499	0.363016115663436	0.454281983333333
1500	0.349486586593856	0.373194461538462
1501	0.494646478027413	NA
1502	0.376953465677482	0.40079985
1503	0.437406792976065	0.4456772
1504	0.352673843179555	0.4708608
1505	0.313818539248192	0.446470265625
1506	0.403721194253342	0.38822155
1507	0.486480109959919	NA
1508	0.422222266766204	0.4521307875
1509	0.347394010973746	0.4371730625
1510	0.351184916496902	0.415254988571429
1511	0.400541639495046	0.419508205555556
1512	0.540350316905608	0.4454674
1513	0.34123250812103	0.419742554166667
1514	0.395085948169509	NA
1515	NA	NA
1516	0.350854879508611	0.436457169090909
1517	0.37339295627944	0.449725392857143
1518	NA	NA
1519	0.501385085439971	NA
1520	0.589868716028073	NA
1521	0.363989361169772	0.401348524857143
1522	0.550863867889881	0.317596006944444
1523	0.585030322680985	0.343074627777778
1524	0.365664038766117	NA
1525	0.384530933356229	0.444637164444445
1526	0.465719104215547	NA
1527	0.41393645011381	0.4522893
1528	0.371084120579949	0.3379421
1529	0.37021290141727	0.431676753703704
1530	0.316706788637458	0.38399438
1531	0.575917105793193	NA
1532	0.537362965972726	NA
1533	0.297383111696115	0.464311736697248
1534	0.355995625928495	0.403956095833333
1535	0.478091440757409	0.453390925
1536	0.491766814186957	0.46479658
1537	0.547641322413108	0.379521544
1538	NA	NA
1539	0.357201374012734	0.43285796015625
1540	0.410241963848815	0.371592816666667
1541	0.37711261108099	0.43562629868421
1542	0.465939147058024	NA
1543	NA	NA
1544	0.373620554235123	0.437239901724138
1545	0.342997685162031	NA
1546	NA	NA
1547	0.446118001704584	0.428156877011494
1548	0.345971028473847	0.440622723076923
1549	0.4577752973913	NA
1550	0.314502940528739	NA
1551	NA	NA
1552	0.399341209313305	0.414133159776536
1553	0.370528561458761	0.4752706
1554	0.539918710732059	0.38095222
1555	0.557916531933053	0.292090822222222
1556	0.364405277740806	0.3300774
1557	0.476782953224528	0.270816913409091
1558	0.535825154069058	0.445887675
1559	0.383497574927029	0.33637955
1560	NA	NA
1561	0.341131665057004	0.439818277290837
1562	0.335685469483814	0.375088933333333
1563	0.34317076991469	0.452490875961538
1564	0.572878933056776	0.32691895
1565	0.359600330403722	0.380213983333333
1566	0.570645752646321	NA
1567	0.439789055924107	0.21478615
1568	0.466451000900764	NA
1569	0.421477226687157	0.376704090243902
1570	0.456495638812257	0.4390065725
1571	0.605012004528305	NA
1572	0.387559838536193	NA
1573	0.583301560608343	NA
1574	0.352125254133445	NA
1575	NA	NA
1576	0.516489444698757	0.3379421
1577	NA	NA
1578	0.387159387693959	0.435760009090909
1579	0.368967881424016	0.43313325
1580	0.371364645851782	0.392265833333333
1581	0.35407382768194	0.390267231976744
1582	0.35417482181073	NA
1583	NA	NA
1584	0.543654853877434	NA
1585	0.350760713347568	NA
1586	NA	NA
1587	0.514578156951753	NA
1588	0.34495549662166	0.39180965
1589	0.399457733830842	NA
1590	0.546164824697139	NA
1591	0.391371010302312	0.432926058333333
1592	0.540468959190079	NA
1593	0.375492351589326	0.4263018465
1594	0.559350417130367	0.360646029032258
1595	NA	NA
1596	0.37160385443311	NA
1597	0.337327497299212	0.431014006666667
1598	0.359994316167251	0.406977914978903
1599	0.367109169414536	0.4025483294
1600	0.444408106230567	NA
1601	0.382115636795214	0.4256638
1602	0.33587753044308	NA
1603	0.468778332104007	NA
1604	0.512410531249036	NA
1605	0.341224196275863	NA
1606	0.372063217682365	NA
1607	NA	NA
1608	0.37190459121598	0.436631819230769
1609	0.332402639714709	0.42161285
1610	0.474556273849823	NA
1611	0.248487097854167	NA
1612	0.344071658058186	0.44969175
1613	NA	NA
1614	0.446937145945266	NA
1615	0.362387463592647	0.4708608
1616	0.359430266848137	0.4456772
1617	0.552756402143226	NA
1618	0.27168887167178	NA
1619	0.571544030731559	0.294097892546584
1620	0.45455640875614	NA
1621	0.34965350890986	0.441750690322581
1622	0.638163485669412	0.403423326086957
1623	NA	NA
1624	0.518402443001925	NA
1625	0.559691580154707	0.350548597826087
1626	0.362191897310322	0.44031315
1627	NA	NA
1628	0.539103637403416	0.355589338461538
1629	0.486255787783231	0.362613571794872
1630	0.377700158355911	0.214883471413161
1631	NA	NA
1632	0.371770007590055	0.413475235
1633	0.4158094101001	NA
1634	NA	0.423109162820513
1635	0.368668642218556	NA
1636	0.38389194594079	NA
1637	0.325451867307458	NA
1638	0.539974404303156	0.335902193478261
1639	0.358530882265838	0.432508332258065
1640	0.429713695848468	NA
1641	0.468458781904066	0.3379421
1642	0.534786318108943	0.3981568
1643	0.38616528383573	NA
1644	NA	NA
1645	0.417412582145013	0.4454674
1646	0.623610695160265	NA
1647	0.402734197839814	0.390221911111111
1648	NA	NA
1649	0.355427316990892	NA
1650	0.368050286676727	NA
1651	0.365753194042853	0.4412617125
1652	0.42331800994749	NA
1653	0.39209671828092	NA
1654	0.322289920925045	NA
1655	0.556728697978514	NA
1656	0.34893741610307	0.4456772
1657	0.419922240126788	0.433447505
1658	0.334135572470585	NA
1659	0.425324137818194	0.46566735
1660	0.449033844965615	NA
1661	0.58379903617571	0.351996724390244
1662	0.356982782199918	NA
1663	0.512327461894852	0.363433958333333
1664	0.536534247784285	0.323818201785714
1665	0.372655741319683	0.456240691666667
1666	0.38570402826668	0.469153057142857
1667	0.355565354213164	NA
1668	0.54145133238256	0.331935833333333
1669	NA	NA
1670	0.440893874059121	0.270842536666667
1671	0.566299291163545	NA
1672	0.355918908506725	NA
1673	0.392507234113332	0.42962377
1674	0.506150178180871	0.212689716666667
1675	0.503213774878245	0.357202428409091
1676	0.343907977829809	NA
1677	0.476390234364371	NA
1678	0.440666775783583	NA
1679	NA	NA
1680	0.348572671565029	0.424610625
1681	0.511277500215402	0.456800516666667
1682	0.681492810178642	NA
1683	0.347719950258178	0.452070611538462
1684	0.364049707892758	0.366021925
1685	0.369828693124347	0.42968232
1686	0.397014727377818	0.441046341666667
1687	0.523401127684668	NA
1688	0.375300902188169	0.4511871125
1689	0.330224779031215	0.33925849375
1690	NA	NA
1691	0.557677947269097	NA
1692	0.362084366830831	0.435047039393939
1693	0.359632968761209	0.458584375
1694	0.49604405384558	NA
1695	0.464813442415865	0.419011823333333
1696	0.39633460179594	0.3804146
1697	0.367473045219767	0.434313991836735
1698	0.313818605920735	0.43951147252809
1699	0.584804045014925	NA
1700	0.509862062863944	0.354504078888889
1701	0.356316345197728	0.44887776875
1702	0.528050751852852	0.3379421
1703	NA	NA
1704	0.356780498368246	0.450882755306122
1705	0.379347817529219	0.35475864375
1706	0.374959799539948	0.4456772
1707	0.474804347942338	NA
1708	0.53920828246266	0.458584375
1709	NA	NA
1710	0.360021875844507	NA
1711	0.637626334839263	0.315568375
1712	0.380899522725131	NA
1713	0.341577794280467	0.39956343
1714	0.372236627159738	NA
1715	0.367316069665591	0.427954733846154
1716	0.535403043985997	NA
1717	0.331685476163535	0.432569709375
1718	0.556802945017681	NA
1719	NA	NA
1720	0.557090052038803	NA
1721	0.409527636865844	0.446610701666667
1722	0.39555292056841	0.46566735
1723	0.58218943290063	NA
1724	0.353362571847741	0.405050654545455
1725	0.351092841443244	0.436746280188679
1726	0.437212416475672	NA
1727	0.363500789893598	0.32691895
1728	0.394500194683969	0.4480612
1729	0.527522011252115	0.386094128378378
1730	0.359650802976471	0.419421835294118
1731	0.411828382394312	0.32691895
1732	0.581455389890946	0.387729159090909
1733	0.482031283409437	0.4454674
1734	0.588840506535467	NA
1735	0.569071693977774	0.33423525
1736	0.364128720908718	0.416978661284047
1737	0.383039983321759	0.428003011363636
1738	0.55872829781618	0.330757690189873
1739	0.350650519968185	0.4463393
1740	0.334313013393204	0.380200572727273
1741	0.406029409423916	0.432891548113208
1742	0.552476330447161	NA
1743	0.547717092244999	0.377147621875
1744	0.356421764293034	0.387838963846154
1745	0.34069278931773	0.42536856
1746	NA	NA
1747	0.560061171553204	NA
1748	0.406814970561217	0.39324469
1749	0.374335490752507	0.39765104375
1750	NA	NA
1751	0.428028080844735	NA
1752	0.311313326458311	0.394799397222222
1753	0.344295276440959	0.446891097058824
1754	0.450473415955492	NA
1755	NA	NA
1756	0.526541498635383	0.341378294615385
1757	0.345612128484215	0.379194575
1758	0.360524323113172	NA
1759	0.364723199334533	NA
1760	0.348633690393486	0.4256377
1761	NA	NA
1762	0.399484512552814	0.438625685294118
1763	NA	NA
1764	0.346034040678118	0.44078195819209
1765	0.402102362755251	0.426692583333333
1766	0.39072559969616	0.386492813235294
1767	NA	NA
1768	0.528795559436968	0.33475819375
1769	0.490826923810868	NA
1770	NA	NA
1771	0.444482248783338	NA
1772	0.568159179601437	0.323868271428571
1773	0.510992264267671	NA
1774	0.350918592584973	0.398815655319149
1775	NA	NA
1776	0.402116959510728	NA
1777	0.369385995438971	0.4223175
1778	NA	NA
1779	0.370834033806431	0.348801012264151
1780	0.543113602680585	NA
1781	NA	NA
1782	0.579613959946894	NA
1783	0.38950409712126	0.4708608
1784	NA	NA
1785	0.355834189987045	0.4232129535
1786	0.354585099605802	0.429930195604396
1787	0.402948863158871	0.440667325
1788	0.363446752671256	0.460789275
1789	0.433020089642812	0.418604690322581
1790	0.545670354942231	0.318643205625
1791	0.512006906920307	NA
1792	0.357133202825629	0.417493653968254
1793	0.335045859874493	0.44630795
1794	0.385889912245959	0.406072883333333
1795	0.57062454300291	0.308370520909091
1796	0.331463524847951	0.421913744047619
1797	0.443288831568719	0.395084553030303
1798	0.363912297630944	NA
1799	NA	NA
1800	0.570085470280682	NA
1801	0.3940751647328	0.435704014285714
1802	0.520273130358266	0.3379421
1803	0.366742683575749	0.44588745
1804	0.323037268311683	0.465852143333333
1805	0.431454773025107	NA
1806	0.442278662640388	0.435639481818182
1807	0.383480237319026	0.455295508108108
1808	0.393353530968276	0.4184509125
1809	0.57167090898923	0.3356057125
1810	0.356533499589471	0.446847949011858
1811	0.407051906154831	NA
1812	0.53621263421241	0.34093865
1813	0.375833815195457	NA
1814	0.439063455761139	NA
1815	0.37498098069253	0.439066786407767
1816	0.50775277201029	0.337757388888889
1817	0.513380376993642	0.401863921875
1818	0.571936366521021	0.328868248837209
1819	0.368393032225115	0.4454674
1820	0.590903522333022	0.45386355
1821	0.336925925487805	0.416284682777778
1822	0.529944808441527	NA
1823	0.439838273050661	0.429753103571429
1824	0.465558014573143	0.395902825
1825	0.337940827432157	NA
1826	0.530158892297356	0.382453765384615
1827	0.501820517285412	NA
1828	0.356137999611983	0.40348025
1829	0.566389663251328	0.304553360696517
1830	NA	NA
1831	0.360761058273281	0.435546968518518
1832	NA	NA
1833	0.543744159150794	NA
1834	NA	NA
1835	0.501849224716163	0.3405732875
1836	0.353792098170075	0.421262325438596
1837	0.334761169557037	0.394652905882353
1838	0.396210925642728	NA
1839	0.581479646702743	NA
1840	NA	NA
1841	0.532772721571193	0.308283897983871
1842	0.46593104753395	NA
1843	0.45651096272526	NA
1844	0.416176254126204	0.439713541964286
1845	0.30912487046677	0.444615541666667
1846	0.538482256529628	0.333439330357143
1847	0.317463467771447	NA
1848	0.350751846555986	NA
1849	0.344993171038833	0.4708608
1850	0.590908035664185	0.4454674
1851	0.307739408614775	0.403819671774194
1852	NA	NA
1853	0.416732375169277	NA
1854	0.36827632968582	NA
1855	0.354608523134031	NA
1856	0.349819681092836	0.4265825275
1857	NA	NA
1858	0.511445266725391	NA
1859	0.361639878326461	NA
1860	0.374433727213869	0.426130133333333
1861	0.567813847493845	0.25795835
1862	0.329526417701135	0.258551836923077
1863	0.347033018791891	0.422594831395349
1864	0.424555523630065	0.396846402959502
1865	0.387241635137738	0.340656968344156
1866	0.61969256440493	0.354452920833333
1867	0.368819129442383	0.44961290625
1868	0.344310576619092	0.396030508333333
1869	0.517702378734772	0.34693195
1870	0.366260313966463	0.441772491964286
1871	0.368942161317675	0.412976043406593
1872	NA	NA
1873	0.362407432746171	0.365556883502538
1874	0.401896032432985	0.414701588888889
1875	NA	NA
1876	0.530338134903527	0.341594313461538
1877	NA	NA
1878	0.376391401607748	0.3829808
1879	0.359302314040921	0.45260316875
1880	0.485064168665127	0.3472799875
1881	0.558552020030297	NA
1882	0.470302434592979	0.36857365
1883	0.589590078774716	0.410380525
1884	0.319993496568073	0.371419002777778
1885	0.401319198652179	NA
1886	0.443209914021408	NA
1887	0.369990511824814	0.364123021428571
1888	0.38658083947493	0.446202825
1889	NA	NA
1890	0.413913576737035	0.4708608
1891	0.448203235666575	0.35073777
1892	0.379992569385499	0.450361028947368
1893	0.346992188982474	NA
1894	0.354232507285898	0.426549624452555
1895	0.342489248499258	0.389270452538071
1896	0.462379968131613	NA
1897	0.361263461475725	0.428244179166667
1898	0.410721241541766	0.38256
1899	0.321354144577744	0.4280943
1900	0.55932825795555	0.315679185714286
1901	0.393023192377497	0.43146265625
1902	0.576342016684809	NA
1903	0.534843813372796	NA
1904	0.351330679903668	0.433102828985507
1905	0.674019063989374	0.37529365
1906	0.439742424036255	0.42587715
1907	0.380091927374725	0.45827045
1908	NA	NA
1909	0.292406931489004	0.432369684615385
1910	0.460789438142934	NA
1911	0.599610065685029	0.410380525
1912	0.38185046441907	0.4465697875
1913	0.316467022031279	0.424479544642857
1914	NA	NA
1915	NA	NA
1916	0.523234638465758	NA
1917	0.422944199424688	0.435248595614035
1918	0.560487652482091	0.44551985
1919	0.378194492851028	0.309758459565217
1920	NA	NA
1921	0.463872057888439	0.415754796590909
1922	0.449066406764748	0.377609965217391
1923	0.44720462245357	0.416956614197531
1924	0.475028524306133	0.33645093984375
1925	NA	NA
1926	0.380647314610464	0.452901079166667
1927	0.395538241477694	NA
1928	0.310745247869508	NA
1929	0.347510380659394	0.446321180434783
1930	0.383758744718544	NA
1931	0.480362773107061	NA
1932	0.514016969613805	0.367171711111111
1933	NA	NA
1934	0.300098407427671	NA
1935	0.36701419121134	0.450786393333333
1936	0.37184529149624	0.442934842156863
1937	NA	NA
1938	0.318176047534553	0.440156402631579
1939	NA	NA
1940	0.544698256171035	0.309983917647059
1941	0.614801436641235	NA
1942	0.391816045314544	0.4708608
1943	0.344699135930294	0.408291896666667
1944	0.382296923347883	0.4315593675
1945	NA	NA
1946	0.546827102778369	NA
1947	0.602936702746414	0.4454674
1948	0.467704284737954	0.4028352875
1949	0.544318058785873	NA
1950	0.451076187904024	0.4430259
1951	NA	NA
1952	0.329582012824262	0.457010766666667
1953	0.441444202201541	0.32691895
1954	0.390971292225883	0.3878773
1955	0.354380796231108	NA
1956	0.404332750553272	0.389754801838235
1957	0.366342763587127	0.418345357058823
1958	0.3748094260497	0.443547716981132
1959	0.325740874096258	NA
1960	0.420811642453592	NA
1961	0.538074507341101	0.389044116666667
1962	0.379284394991579	NA
1963	0.568817048446262	0.37529365
1964	0.35892266199351	NA
1965	0.318740663352824	0.425800163300493
1966	0.373009018256552	NA
1967	NA	NA
1968	0.582553740798752	NA
1969	0.554578298303306	NA
1970	0.39536776795418	0.41720988046875
1971	0.580559099642182	NA
1972	0.678043930232437	0.299187633333333
1973	0.359154294745239	0.428669689583333
1974	0.569202093313469	0.4454674
1975	0.384913299953821	0.441218925
1976	0.443448786399652	0.431956641176471
1977	0.569364403741123	0.302577939285714
1978	0.311283116689165	0.4708608
1979	NA	NA
1980	0.418251211132746	0.427359363541667
1981	0.558883009154468	0.380810663913043
1982	0.592494848839291	0.38994145
1983	0.581666000070518	0.3436813375
1984	NA	NA
1985	0.540833612401194	0.437653184782609
1986	0.347783326431303	0.442812684375
1987	0.434324150313424	0.38427248
1988	0.3614316750027	NA
1989	0.59165427600457	0.335491091666667
1990	0.473107546019356	NA
1991	0.347722168188063	NA
1992	0.532449781562567	NA
1993	0.44505680688107	NA
1994	0.489750697053081	NA
1995	0.58393997942286	0.308881833064516
1996	0.391201704119355	0.331888732142857
1997	NA	NA
1998	0.371655688469602	0.396435065917969
1999	0.6004608400088	0.35897612
[truncated: 2,978 more rows]
