# Supplementary material for: Measuring exposure to misinformation from political elites on Twitter
Source: Nat Commun. 2022 Nov 21;13:7144. doi: 10.1038/s41467-022-34769-6 (PMC9681735; doi:10.1038/s41467-022-34769-6)
Supplement: Supplementary file 4 — Source Data [file 41467_2022_34769_MOESM4_ESM.zip › Source Data/SI_Table8.csv]

Cluster 1	Cluster 2	Cluster 3
Barack Obama	The New York Times	The White House 45 Archived
Joe Biden	The Associated Press	President Trump 45 Archived
Hillary Clinton	The Washington Post	Melania Trump 45 Archived
Kamala Harris	CNN	Vice President Mike Pence Archived
Nancy Pelosi	CNN Breaking News	Kayleigh McEnany 45 Archived
Elizabeth Warren	The Wall Street Journal	Fox News
Rachel Maddow MSNBC	Bill Clinton	Ted Cruz
Bernie Sanders	BBC Breaking News	Sean Hannity
Elizabeth Warren	BBC News (World)	Ivanka Trump
