# Supplementary material for: Measuring exposure to misinformation from political elites on Twitter
Source: Nat Commun. 2022 Nov 21;13:7144. doi: 10.1038/s41467-022-34769-6 (PMC9681735; doi:10.1038/s41467-022-34769-6)
Supplement: Supplementary file 4 — Source Data [file 41467_2022_34769_MOESM4_ESM.zip › Source Data/SI_fig3b.csv]

	followed_atleast	fact_crowd_r	factcheck_atleast
cor	4	-0.537	3
cor1	1	-0.49	4
cor2	1	-0.434	3
cor3	2	-0.507	3
cor4	2	-0.491	4
cor5	4	-0.553	4
cor6	6	-0.561	3
cor7	6	-0.532	4
