# Supplementary material for: Measuring exposure to misinformation from political elites on Twitter
Source: Nat Commun. 2022 Nov 21;13:7144. doi: 10.1038/s41467-022-34769-6 (PMC9681735; doi:10.1038/s41467-022-34769-6)
Supplement: Supplementary file 4 — Source Data [file 41467_2022_34769_MOESM4_ESM.zip › Source Data/SI_fig3c.csv]

	followed_atleast	ideo_r	factcheck_atleast
cor	4	0.747	3
cor1	1	0.63	4
cor2	1	0.616	3
cor3	2	0.679	3
cor4	2	0.698	4
cor5	4	0.773	4
cor6	6	0.779	3
cor7	6	0.782	4
