# Supplementary material for: Measuring exposure to misinformation from political elites on Twitter
Source: Nat Commun. 2022 Nov 21;13:7144. doi: 10.1038/s41467-022-34769-6 (PMC9681735; doi:10.1038/s41467-022-34769-6)
Supplement: Supplementary file 4 — Source Data [file 41467_2022_34769_MOESM4_ESM.zip › Source Data/fig2a.csv]

	misinfo_expo_weighted	factcheckers_ratings
1	0.443219932715641	NA
2	NA	NA
3	NA	NA
4	0.450560822958516	NA
5	0.31906418398536	0.856107660427536
6	NA	NA
7	0.385533176612555	0.8080357143125
8	0.421249007988915	NA
9	0.396192272736149	0.803571428642857
10	0.611670297774738	0.201530612178571
11	0.53289193926054	NA
12	0.583772906029332	NA
13	0.546178129062441	0.424603174597222
14	0.359075033101798	NA
15	0.522782017585298	0.630952380958333
16	0.483805905715819	0.726190476166667
17	0.43373794855622	0.863537644743243
18	0.37000061115241	NA
19	0.406512321069589	0.7839285714125
20	NA	NA
21	0.359632199262441	NA
22	0.467245534310037	NA
23	0.554608445900133	0.367448471900498
24	0.412025492014581	NA
25	0.387724921600349	0.9285714285
26	0.356107195026517	0.836080586064103
27	0.513386134761226	0.507936507888889
28	0.393950335291728	0.706632653071429
29	NA	NA
30	0.473871391391395	NA
31	0.380453818685721	0.790109890088462
32	0.481276851628998	0.9285714285
33	0.34958280754948	0.882383241704327
34	0.611455518536111	NA
35	0.392520996616343	0.7723214285625
36	0.300914176006377	NA
37	0.592532024477466	NA
38	NA	NA
39	0.523134376231707	0.482142857125
40	NA	NA
41	0.316755835868098	0.851441480168675
42	0.355377737314651	0.623243559709016
43	0.34839352735684	0.894412269362613
44	NA	NA
45	0.539270800702305	0.263867781162234
46	0.323486591468759	0.8214285715
47	0.383126403619077	0.824735449708333
48	0.533100559473863	0.125
49	0.375067610263611	0.45749704839876
50	0.497178974313406	NA
51	NA	NA
52	0.396791401694138	NA
53	0.339085740170582	0.786340852131579
54	0.474687763438221	NA
55	NA	NA
56	0.314597790046843	0.835193452354167
57	0.447275965680787	NA
58	0.357086070104247	0.9285714285
59	0.355699473467891	0.863498789347458
60	0.486157976247798	NA
61	0.533624806990198	NA
62	0.555215736751372	0.158083771745751
63	0.494972875836443	0.294047618966667
64	0.343700034480365	0.8214285715
65	0.448634336954221	0.802795031097826
66	0.358757722502049	NA
67	0.518398090764328	0.890977443565789
68	0.350130624000253	NA
69	NA	NA
70	0.547776582398839	0.405133928578125
71	0.459438928569585	0.739087301569444
72	0.583380661832005	0.439849624078947
73	0.495511150477513	0.508928571416667
74	NA	NA
75	NA	NA
76	0.575595213635421	0.394501879694079
77	0.399180076692059	0.9285714285
78	0.574991119110203	0.353021977961539
79	0.360500929731833	0.838775510164286
80	0.3776670672259	0.897506339755917
81	0.361721092119308	0.82447562355754
82	0.339896644358354	0.742226890764706
83	0.448348671149391	0.754699248115132
84	0.390364963892118	NA
85	NA	NA
86	0.576132928688864	0.401455026416667
87	0.581464496298488	0.159090909113636
88	0.361588679275266	0.708575581405523
89	0.368536545446332	0.802655677615385
90	0.346569349356831	0.824494949467172
91	0.573931520270576	NA
92	NA	NA
93	NA	NA
94	NA	NA
95	0.586114708275097	0.607142857125
96	0.353534296997031	0.9285714285
97	0.495723221553697	0.41294642859375
98	NA	NA
99	0.414760680980312	0.799911268860248
100	0.347358746349637	NA
101	0.361693653990553	0.874999999966667
102	0.311900682539376	NA
103	0.448393310579113	NA
104	NA	NA
105	0.45387465374873	0.9285714285
106	0.44346076372173	0.896008403301471
107	0.476829580295586	NA
108	0.566776829327481	NA
109	0.565683607325504	0.366459627336957
110	0.312558000836573	NA
111	NA	NA
112	0.489586137155757	0.72023809525
113	0.35434810876896	0.784353741463095
114	0.573381105947578	0.125
115	0.350723407957683	0.86571428568
116	0.372209687539836	0.800983436880435
117	0.337017381126078	0.803571428566667
118	0.556074694808888	NA
119	0.362791670551679	0.756302521044118
120	0.617615009063815	0.668831168795455
121	0.442453963849206	0.423214285675
122	0.610057446959489	0.357142857166667
123	0.420232177672518	0.851190476166667
124	0.356363148966546	0.8107142856875
125	0.351444070951327	0.875
126	0.359764053945227	0.869897959160714
127	NA	NA
128	0.624619412648171	NA
129	0.509890682117647	0.26785714275
130	0.389932335215108	0.833555437091418
131	0.377518238460624	NA
132	0.288323156093725	0.746031746083333
133	0.43453347919895	0.808179723467742
134	0.414947556190596	0.754072681679825
135	NA	NA
136	0.508235630485436	NA
137	0.544987710172586	0.453477443598684
138	0.588409084258712	NA
139	0.372137181500459	NA
140	0.589465907236782	0.276455026416667
141	0.605597840529327	0.44999999996
142	0.601035233648917	NA
143	NA	NA
144	0.573884224609048	0.43857142853
145	0.374843311793497	0.9285714285
146	NA	NA
147	0.333206066441867	0.6883928571125
148	0.487510883586737	NA
149	0.510812285980295	0.367481203006579
150	0.392504454856746	NA
151	0.428305025910122	NA
152	0.36458935022602	0.9285714285
153	0.375802952910458	0.860994397740196
154	0.427229951222791	NA
155	0.336094122677843	0.7091836735
156	0.389855343727568	0.672619047583333
157	0.60112008655667	NA
158	0.564113677977067	0.39642857135
159	0.523569080097491	0.01785714275
160	0.590752172478039	0.875
161	0.548501334263123	0.596059113318966
162	0.558353104019508	NA
163	0.602706369673926	0.209415584386364
164	0.380451759968404	0.7120535714375
165	0.387148449865464	0.82499999995
166	0.375352776196522	0.848901098858974
167	0.357624405547621	0.860389610363636
168	0.346449052142666	0.80733082706579
169	0.627608028617426	NA
170	0.542312489886624	0.57531055898913
171	0.348120050232927	0.842819940442708
172	0.398143965507652	NA
173	NA	NA
174	0.576496872484414	0.467465753339041
175	0.408912818626712	0.751231527094828
176	0.574451373875934	0.389880952375
177	NA	NA
178	0.638248903347556	NA
179	0.451910943897507	0.70785714288
180	0.585713823906555	NA
181	0.341899106864838	0.904216867413855
182	0.452724955919137	NA
183	0.341005603409481	0.795686456383117
184	0.354015531966003	0.849257884944805
185	0.498124299842555	0.54910714284375
186	0.381165209883746	NA
187	0.363690796331498	0.7846638655
188	0.444059154367116	0.8464285714
189	0.573894623743487	0.362165178570312
190	0.325224031905472	0.851190476214286
191	0.378929866435451	0.85714285725
192	0.501321388264925	0.533588435363095
193	0.420854426783325	0.689935064977273
194	0.456871724362149	NA
195	0.426501378073853	NA
196	0.517702763861855	0.9285714285
197	0.409019939914971	0.896048999257246
198	0.383120430719078	0.794435215930232
199	0.354074936372887	0.810714285716667
200	0.673978526605732	NA
201	0.354968419828145	0.8214285715
202	0.415020784581699	NA
203	NA	NA
204	0.389140272507103	0.840277777740741
205	0.375328925286381	0.865021008367647
206	0.372060583313835	0.8794642856875
207	0.569651033436509	0.387374686717105
208	0.419010879693568	0.793995859231884
209	0.370746935389551	NA
210	0.377435175651916	0.828769841258333
211	0.34972505957341	NA
212	0.360988885484496	NA
213	NA	NA
214	NA	NA
215	0.384724142519507	NA
216	0.526792298602977	NA
217	NA	NA
218	0.378540670822732	0.797120830702643
219	0.485668682246554	0.9285714285
220	NA	NA
221	0.570075895718736	NA
222	0.541816172372532	0.593969555020492
223	0.60574315649261	0.351190476083333
224	0.427458764763537	0.797619047625
225	NA	NA
226	0.377238877481458	NA
227	0.302052021534087	0.90178571425
228	0.418801446781265	0.438822751356481
229	0.39776228698469	0.8821428571
230	0.364401131191043	0.869936034085821
231	0.540226546374996	0.7053571428125
232	0.450913277879264	NA
233	0.369892821145421	0.871521335811688
234	0.495333630830148	0.641723355984127
235	0.353113217714368	0.727253401360119
236	NA	NA
237	0.571195740616041	0.505494505442308
238	0.35803527792627	0.900510204012987
239	0.346328878758636	0.908163265241071
240	NA	NA
241	0.474850493247019	0.738095238111111
242	0.359874092992741	0.769132653035714
243	NA	NA
244	0.523617265126272	0.4107142857
245	0.520989943917704	0.508116883102273
246	0.491972916473704	NA
247	0.338633689546084	0.873299319678571
248	0.60265887082635	0.312211981532258
249	0.490986360657107	0.9285714285
250	0.432684850948429	0.805059523875
251	0.368575983546425	0.85714285725
252	0.459936311997497	0.640002429559524
253	0.379539068283077	NA
254	0.554502251877692	NA
255	0.545856171204716	NA
256	NA	NA
257	0.385000423331946	0.8467261904375
258	0.510287927231267	0.425595238083333
259	0.450694882572806	NA
260	0.603947390201717	NA
261	0.377764245708057	0.888918067194853
262	0.379780391289176	0.9285714285
263	0.358452203888461	0.8709821428125
264	0.399993599249004	NA
265	0.576931589566972	NA
266	0.317581387468148	0.8178571429
267	0.584605857613879	0.395851818897516
268	0.553366100695046	0.446428571416667
269	0.42343213955253	0.7723214285625
270	0.570420511024573	0.39285714275
271	0.506330104125976	0.688588850176829
272	0.377820517393471	NA
273	0.605381229396733	NA
274	0.354167646384493	0.9285714285
275	0.578466086579432	0.363945578166667
276	0.310900938635239	0.833333333333333
277	0.368398086749535	0.816049913930723
278	0.408105850483848	0.41071428575
279	0.647630506131605	0.878205128163461
280	0.337977813273657	0.609729639511682
281	0.350227828578005	NA
282	0.388919044653293	0.745129870136364
283	0.561355821709513	NA
284	0.514381352347386	NA
285	0.354834477463047	0.768442622942623
286	0.405644722801807	NA
287	0.539462851963342	NA
288	0.430142558348131	NA
289	0.355572050211121	0.879464285669643
290	0.52524524698824	NA
291	0.528270877785048	0.345932539656944
292	0.438865220286088	NA
293	0.457967711781905	0.7142857142
294	0.334954850716816	NA
295	NA	NA
296	0.540668022533717	0.348796583793478
297	0.576185045319998	0.41071428575
298	NA	NA
299	0.384062966143577	0.684714285712
300	0.572805865943504	0.421658986153226
301	0.345572419740182	0.820402298847701
302	0.343742191027257	0.720682302761194
303	0.653061058671924	NA
304	0.557402738697609	0.1875
305	0.569920305819209	0.331187707616279
306	0.425660644108308	NA
307	0.37132018882215	NA
308	0.394313298409177	NA
309	0.381086051542656	NA
310	0.348342921893777	0.814195298367089
311	0.477711310923412	0.351382488475806
312	0.547823433589015	0.8214285715
313	0.572105317835254	0.39285714275
314	0.398570024172373	0.8214285715
315	0.348655502599855	0.800242130733051
316	0.38887129000239	NA
317	0.557813327373157	0.352342549916667
318	0.579676051866377	0.305102040742857
319	0.590465744301694	0.368622448946429
320	0.353979337818678	0.705357142865385
321	0.545398156679183	0.542857142875
322	0.370469916328259	0.880300065192922
323	0.343558221554229	0.869047619
324	0.360122502493892	0.720779220772727
325	NA	NA
326	0.636814451979214	0.9285714285
327	0.344622248353149	0.619708994694444
328	0.359405292456604	0.687715665983092
329	0.402517378233846	0.746336996339744
330	NA	NA
331	0.348206025683818	0.503306878305556
332	0.445188263366497	0.845779220772727
333	NA	NA
334	0.348224859234901	0.860930735888889
335	0.517345578203317	NA
336	NA	NA
337	0.52918897973567	0.180639097773684
338	0.339258333267141	0.7276785714375
339	0.479665917559026	0.546838407471311
340	0.440465131556363	0.718160377360849
341	0.481512636766618	0.48697916665625
342	0.355964468053308	0.880871396123583
343	NA	NA
344	0.430289939156903	0.6964285715
345	0.435421512178196	0.8134920635
346	0.362797722204211	0.857142857166667
347	0.405390629326841	NA
348	0.425114964231139	NA
349	0.227886820830983	NA
350	0.364946544093419	0.85202799709799
351	0.381833909204327	0.665431266834906
352	0.478514925736732	0.9285714285
353	0.45839253116444	0.551870748285714
354	0.375595577099925	0.7410714285
355	0.355335542206622	0.9285714285
356	0.489181179316715	0.678571428607143
357	0.470291672199599	NA
358	0.591241243228806	0.3053571428
359	NA	NA
360	0.383496156107051	0.9285714285
361	0.37797342740014	0.644066942125794
362	0.48372386177888	NA
363	0.351880128398814	0.861516034938775
364	NA	NA
365	0.344390608666566	0.910714285666667
366	0.510590535940374	NA
367	0.640525201102756	0.26785714275
368	0.335172474183813	NA
369	0.335216356544526	0.848214285680556
370	NA	NA
371	0.403422672930784	0.869047619
372	NA	NA
373	0.55192231383426	0.803571428625
374	0.485906652006049	0.90178571425
375	0.616654307595501	0.145161290322581
376	0.584722753973268	NA
377	0.428687296698874	0.83443562607716
378	0.280721895970075	0.846938775482143
379	0.378030765228653	0.8303571429375
380	0.594797573671787	0.484693877535714
381	0.391510584230918	NA
382	NA	NA
383	NA	NA
384	0.34514249963133	0.786945812775862
385	0.584949388064542	0.389069264060606
386	NA	NA
387	0.426547489228995	NA
388	0.355167122950706	0.921428571375
389	0.352669398997387	0.905612244835714
390	0.373804109589041	NA
391	0.382836511095614	0.78571428575
392	0.384880097806152	0.697802197788462
393	0.464384410048976	0.585622710634615
394	0.385768461215722	0.821256868129808
395	0.573638472074399	0.3678571428
396	0.385145085956198	0.844642857125
397	0.328625456014137	NA
398	0.482108274198922	0.725274725230769
399	0.352882574894519	0.826901907995719
400	0.46538678817092	0.816277472519231
401	0.590206305713132	NA
402	0.552144182186185	0.39285714275
403	0.388859213601374	0.797619047541667
404	0.323144363540372	NA
405	0.574638593103944	0.401190476183333
406	0.431548433478123	NA
407	NA	NA
408	0.533664275740409	0.345568783037037
409	0.449929614987495	0.501811594206522
410	NA	NA
411	0.361888714638405	0.888605442142857
412	0.652020038244796	0.665816326535714
413	0.338647880638048	0.807938240784934
414	0.295180952424338	0.883862433818518
415	0.367077077227641	NA
416	0.602808235219489	0.41071428575
417	0.458351774474398	0.16071428575
418	0.341872523637933	0.913994169045918
419	0.538826405244318	NA
420	0.499784917114384	0.6785714285
421	0.627753894998116	0.338448660707031
422	0.365897422778577	0.85714285725
423	0.452146034046219	0.7973214285625
424	0.332096799687838	0.865046838369877
425	0.370685929937114	0.892857142875
426	NA	NA
427	NA	NA
428	0.543515787823426	0.408142857136
429	0.540617268181197	0.196428571416667
430	0.562919888323279	0.6339285715
431	0.419822663353552	NA
432	NA	NA
433	0.431379214450472	NA
434	0.568873943143486	0.405112044794118
435	0.557819972656275	0.4080357142125
436	0.505021299592425	0.41071428575
437	0.359901432486055	0.875992063479167
438	NA	NA
439	0.558668440236558	NA
440	0.552003373038121	0.424107142822917
441	0.367367291297627	0.820312500058594
442	0.60236476236869	0.3303571428125
443	0.323489443431815	0.81994047625
444	0.360847282245568	NA
445	0.589480774628122	NA
446	0.430700513972903	NA
447	NA	NA
448	NA	NA
449	0.535786938764053	NA
450	0.528655239210293	0.78571428575
451	0.391646867759646	NA
452	0.361923660727462	0.725649350636364
453	0.436044372283728	0.669642857125
454	0.305000339131162	0.75238095235
455	0.444402946722019	0.88928571425
456	0.505164240427117	NA
457	0.506241262809375	NA
458	0.427859798032648	0.804761904766667
459	0.335508871033259	0.667256011316832
460	NA	NA
461	0.379658123866882	0.9285714285
462	0.400921397377026	0.85741548525
463	0.348647203399642	0.843749999991071
464	0.340040346855537	0.861810064909091
465	0.575432090247345	NA
466	0.421851265822785	NA
467	0.503599727404875	NA
468	NA	NA
469	0.409413201899258	0.866071428625
470	0.56725225118128	0.556818181871212
471	NA	NA
472	0.363875975989482	NA
473	0.329472385742141	0.9285714285
474	0.397436653798693	0.821428571375
475	NA	NA
476	0.468332649822352	NA
477	0.286893469177138	0.6785714285
478	0.35248287479268	0.8154761905
479	0.401700753737021	0.732142857125
480	0.486940931650047	0.476392251783898
481	0.5193019216069	NA
482	0.596290418346579	NA
483	0.607180965241306	NA
484	0.353524453509836	0.915178571375
485	0.354384738481439	0.9285714285
486	0.439728560418886	0.9285714285
487	0.396491628775723	0.904503105543478
488	0.566978819738486	NA
489	NA	NA
490	0.47245330711721	NA
491	0.387112046278803	NA
492	0.469955333609814	0.561607142825
493	NA	NA
494	0.351864031694439	NA
495	0.576433489862126	0.495060790271277
496	0.520827705207533	NA
497	0.370933529254845	0.873724489785714
498	0.332556900963312	0.9285714285
499	0.597152111151141	NA
500	0.399047543256113	0.8214285715
501	0.390261545443888	NA
502	NA	NA
503	0.39575339640149	NA
504	0.366160952154999	NA
505	0.341829874656351	0.831221198166667
506	0.395942427780221	0.785714285625
507	NA	NA
508	0.338755938916399	0.840909090909091
509	0.525143427736376	0.4375
510	NA	NA
511	0.384744766811727	0.9
512	0.345896522272764	NA
513	NA	NA
514	0.356704181805717	0.852040816321429
515	0.404640569245199	0.7142857143
516	NA	NA
517	0.331239855010312	NA
518	NA	NA
519	NA	NA
520	0.377464107312996	0.656250000020833
521	0.398171554706446	0.789835164826923
522	0.531386037326005	NA
523	0.551408143821715	NA
524	0.52932822881605	0.212301587305556
525	0.425909307556867	0.8424107142875
526	NA	NA
527	0.4439811770147	NA
528	0.353225654020625	0.809693877521429
529	NA	NA
530	NA	NA
531	0.602182820331579	0.505151098866987
532	0.522196955849899	0.0714285715
533	0.64796181103133	0.39285714275
534	0.557727301587105	0.474597585461268
535	0.635457372923719	NA
536	0.539076300362015	NA
537	0.349564769164755	NA
538	0.450603839675703	NA
539	0.409833215598214	0.887987012954546
540	0.363909488692493	0.861463133604839
541	0.476380892635786	NA
542	0.582130881095465	0.347222222228632
543	NA	NA
544	0.552142880796723	NA
545	0.335614638902852	0.41071428575
546	0.532080255970088	0.547486033502793
547	0.379033116733387	NA
548	0.358358097929097	0.74553571425
549	0.379598529724192	NA
550	0.564244472825624	NA
551	0.400957381106827	0.9285714285
552	0.378392221177612	0.772156084648148
553	0.36488137161936	0.854447439316038
554	0.438816826891421	NA
555	NA	NA
556	0.359597646583004	0.83928571425
557	0.551891624650426	0.413819875717391
558	0.436739779571688	0.513180272107143
559	0.531911883506477	0.543328498883249
560	NA	NA
561	0.375078838345855	0.892857142833333
562	0.576299746395801	0.268367346928571
563	0.357597120669766	0.728092783502577
564	0.426928100317075	0.832417582384615
565	0.586591742632081	0.436177248666667
566	0.43062183523902	NA
567	0.513895689691716	0.589285714291667
568	0.367751236306092	0.869700460796774
569	0.337960814785445	0.841413767550518
570	0.331076768969544	0.872891865053819
571	0.566549799313155	0.318587662318182
572	NA	NA
573	0.389030196603156	0.9285714285
574	0.535748970610589	NA
575	0.424017405681397	0.8660714285
576	0.339253428944944	0.913461538403846
577	0.571423343182908	0.347744360828947
578	0.620819789960922	0.455357142875
579	0.482172875102285	NA
580	0.337651516306063	0.921768707416667
581	0.554194337585526	NA
582	0.40018090437345	0.612670068083333
583	0.602479139624288	0.304067460305556
584	0.462379198609957	0.56948757761413
585	0.5294054066135	0.573412698388889
586	0.565293881640646	NA
587	0.390506421782258	NA
588	0.33756600254204	0.887658227810127
589	0.457022364452342	NA
590	0.453241867793552	NA
591	0.613835485554793	0.440831556492537
592	0.359321908726548	0.703539823022124
593	0.369271859579332	0.811688311659091
594	0.496675160892394	NA
595	0.607210010354703	NA
596	0.360767300388663	0.627433190356813
597	0.432207494031743	0.806122448964286
598	0.53710318916988	0.9285714285
599	0.50693489968139	NA
600	0.394371982481904	NA
601	0.379704136460812	0.795876887323171
602	0.520552297033015	0.21218060391565
603	0.555581731346602	0.531832298086957
604	0.385151980165709	NA
605	0.358161767659396	0.809098639416667
606	0.361989592740379	NA
607	0.595308360731563	NA
608	0.598817651463173	0.599089635857843
609	0.607039592771264	0.394975786915254
610	0.532907155701983	0.311224489732143
611	0.517039108052422	0.5357142856875
612	0.434230899522226	0.832589285685606
613	0.563749913077132	0.448841698824324
614	0.342483402268069	0.793367346964286
615	NA	NA
616	0.444454471092052	0.9285714285
617	0.391100106625612	0.883928571375
618	0.360705255349822	0.53794642859375
619	0.363148918912001	0.779336734669643
620	NA	NA
621	0.359341195278125	0.757518796973684
622	0.455780116293029	0.607142857119565
623	0.377693922515262	0.889204545403409
624	0.493722824029674	NA
625	0.51683844637475	0.142857142875
626	0.350695738027491	NA
627	NA	NA
628	NA	NA
629	0.344555700573753	NA
630	0.317546701594917	0.867346938732143
631	0.533715193782484	NA
632	0.557991209719499	0.2767857141875
633	0.575316126106176	NA
634	0.551304751789323	NA
635	0.393138211857468	0.777777777777778
636	0.357267468230046	NA
637	0.329021480043007	0.81294642856875
638	0.35669517000266	NA
639	0.617810488005107	0.383928571359615
640	0.396968944677868	0.849489795892857
641	0.360564423629917	NA
642	0.410463681379269	NA
643	0.360615412276746	0.603001425002494
644	0.576994372708261	0.403333333323333
645	0.550795859180057	0.315476190416667
646	0.466669487621147	NA
647	0.419519115511041	0.539682539666667
648	0.39060956075183	0.779887218028947
649	0.348337188224984	0.791332263235955
650	0.342524916943522	NA
651	0.47732695075718	0.617694805159091
652	0.350929315665819	NA
653	NA	NA
654	0.357720593555497	0.864583333270833
655	0.332225889368342	0.809233449439024
656	0.421987154231644	NA
657	0.450656845941453	0.69196428575
658	0.552493149372941	NA
659	0.368152498470741	0.904936974735294
660	0.555198136104145	NA
661	0.404831569778631	NA
662	0.384381755375414	0.854235880343023
663	0.372293381821978	NA
664	0.547695845006097	0.598214285666667
665	NA	NA
666	0.523267317089959	NA
667	0.526860709502389	0.40178571425
668	0.575494496627994	0.265926640905405
669	0.557507891421404	0.375217770030488
670	0.583439184596431	0.448328267457447
671	0.583558126800612	0.255952380927083
672	0.592204968803205	NA
673	0.556165222097928	0.338430282261976
674	0.443463008081283	0.8214285715
675	0.42865145603578	0.842261904712121
676	0.388882178778036	0.869047619
677	0.35533903668612	0.82629870125
678	0.407743473808154	0.882653061178571
679	0.333146829126642	NA
680	NA	0.8469387755
681	0.62461503425081	NA
682	0.468504033670849	0.84523809525
683	0.490875088157563	NA
684	0.354296974650353	0.844967532431818
685	0.357863978742387	NA
686	0.573288008680401	NA
687	0.577559767696944	0.0814969604308511
688	0.625716066972819	0.700000000025
689	0.392352818351948	NA
690	0.430775484264286	0.9285714285
691	0.385898250590908	0.581766917302632
692	0.338860996813465	0.732142857140625
693	NA	NA
694	0.396417413422387	0.71875000006
695	0.36191365626613	0.85357142855
696	0.578758976230534	0.3947044335
697	0.427893371996088	NA
698	0.374185232810196	0.9285714285
699	0.481464348380009	NA
700	0.338304409288836	0.842261904708333
701	0.550435307046052	0.446428571416667
702	0.570636452962016	0.39285714275
703	0.315835097888004	0.81231778425
704	0.587778515668006	NA
705	NA	NA
706	0.550778388211002	NA
707	0.533287943742502	NA
708	0.551465555565884	NA
709	0.431400428810227	NA
710	0.552140002893114	NA
711	0.409658686711938	0.742011278190789
712	0.359935505776849	0.9285714285
713	0.606176734616652	0.39285714275
714	NA	NA
715	NA	NA
716	0.35180555317817	0.8660714285625
717	0.384966180428845	0.623299319761905
718	0.35566208245434	NA
719	0.334908004964402	0.712500000025
720	0.383074040908343	0.30000000005
721	0.603477376970643	NA
722	0.546928607022591	0.5696428571
723	0.426399064727466	NA
724	0.503243788044902	0.81157635462931
725	0.35291290677484	0.75723522168319
726	0.36928082149122	0.849078340975806
727	0.504961877953662	NA
728	0.375559891996534	0.752418154747396
729	0.440930326031582	0.794117647088235
730	0.512755659785625	NA
731	0.576937493822532	0.392857142844595
732	0.585800001871465	NA
733	0.357855813590722	0.849727602881356
734	0.452424967017624	0.777310924352941
735	0.380999950080999	NA
736	0.536402220404688	0.387922932256579
737	0.565847451862993	NA
738	0.427870579113969	NA
739	0.341902723536338	0.8678571428
740	0.586119731880464	NA
741	0.45163754034084	NA
742	0.576020621240212	0.258928571375
743	0.45763219216479	NA
744	0.375172227762412	0.39285714275
745	0.44057417669709	0.8214285715
746	0.574118791195549	NA
747	0.578728136449955	0.530612244892857
748	0.580423929464279	0.39285714275
749	0.466233964210342	0.308862433824074
750	0.369977948143042	0.8107142857
751	0.43002103512406	0.842615012144068
752	0.344124222139724	0.770935960571839
753	0.349342596682939	0.775
754	0.594899244202615	NA
755	0.453962343319956	NA
756	NA	NA
757	0.515529627376541	NA
758	0.275352384640326	0.755208333322917
759	0.495134827805082	NA
760	NA	NA
761	0.418612188606834	0.9053571428
762	NA	NA
763	0.345222311335691	NA
764	0.384363990955173	0.85586734689881
765	0.559581408335981	NA
766	0.516317927728319	0.4687499999375
767	0.47768092083143	0.58928571425
768	0.560017323791341	0.16071428575
769	0.424554432364304	0.7589285715
770	0.584403249441401	NA
771	0.367961993998228	0.825141442675743
772	0.5800217045361	0.315279091745033
773	0.43289820434906	0.9107142856875
774	0.491493773095378	0.574404761895833
775	0.383478014230181	0.821503522781217
776	0.485302905437777	NA
777	0.378203741907162	NA
778	NA	NA
779	0.364885202906999	NA
780	0.420376355942467	0.47321428575
781	NA	NA
782	0.342298096068186	0.775974025977273
783	0.449782417504039	0.78125
784	0.357902451556597	0.846273291934783
785	0.439185469601812	0.416666666666667
786	0.501857679772897	0.586309523791667
787	0.408426117074835	0.9285714285
788	0.351013913495131	0.835743801626033
789	0.370315522782546	NA
790	0.451604638860662	NA
791	0.576133489340939	0.244047619047619
792	0.360487063781632	NA
793	0.350543376923003	NA
794	0.357346426943524	0.891653290488764
795	0.313930701873909	0.8214285715
796	0.414183522244933	0.80803571425
797	NA	NA
798	0.396524647328184	0.818080357125
799	0.463983814794468	NA
800	NA	NA
801	0.524925653977918	0.418154761895833
802	0.369667463004225	0.753826530581633
803	0.515155673573877	0.410714285693478
804	NA	NA
805	0.341517301208849	0.810960591099138
806	0.359207044685214	0.871954595761628
807	0.370625871431041	NA
808	NA	NA
809	0.346921485164948	NA
810	0.412184366574471	0.795812807877586
811	0.51594536436752	NA
812	0.384231045682948	NA
813	0.349032276062701	0.8214285715
814	0.395828047491011	NA
815	0.383105197790185	0.892857142833333
816	NA	NA
817	0.349075517193085	0.8857142857
818	0.3444235584831	0.9285714285
819	0.427129119188173	0.6964285715
820	0.234034301297341	NA
821	0.350864105485321	0.796804511265789
822	0.337150765248308	NA
823	0.607360058695972	NA
824	0.546102699885697	0.37857142855
825	0.575077815864384	0.2870535714
826	0.596206573932703	NA
827	0.342288964704289	NA
828	0.517644554586071	0.333238851115079
829	NA	NA
830	0.449287675318366	0.875
831	0.503100950519611	0.314744612928771
832	NA	NA
833	0.378909639170291	0.72023809525
834	0.443511791184621	NA
835	NA	NA
836	0.362079743918246	0.8035714285375
837	0.442624481822045	NA
838	0.367227934386232	0.874433106539683
839	0.43117163431485	0.9285714285
840	NA	0.674369747867647
841	0.337164779179542	0.883928571375
842	0.554965207803657	0.477678571410714
843	0.545023957567094	0.0665966385705882
844	0.463909658652693	0.566119691121622
845	0.626272826676965	0.180059523802083
846	0.554165882784822	0.142857142875
847	NA	NA
848	0.328169331379208	NA
849	0.577670651273969	0.453571428541667
850	0.442851899166019	0.84375
851	0.342354367223441	0.7553571429
852	0.561483367284442	0.427083333354167
853	NA	NA
854	0.57689032763214	0.393131868115385
855	0.359229998886315	0.765476190455555
856	0.536394204541574	0.322959183664286
857	0.371596603056529	0.601636904741667
858	0.382524469247602	0.649684873955882
859	0.426249487685187	0.6964285715
860	0.543052531380955	0.373405612232143
861	0.374274736515299	0.883116883136363
862	0.333082073609219	0.891875981107143
863	NA	NA
864	0.437114444601488	NA
865	0.380366481811754	0.847527472519231
866	0.369557512230101	0.766041162207627
867	0.591992309308151	0.3990770465
868	0.369539102768946	0.85825892853125
869	NA	NA
870	0.588082667017679	0.35097001762963
871	0.364107338075737	0.9285714285
872	0.502857186188554	0.796992481203947
873	0.621956731440448	0.232142857125
874	0.597847189704746	NA
875	0.447477069499257	0.436838624333333
876	0.393048520535174	0.730603448258621
877	0.362822380250333	NA
878	NA	NA
879	0.430545233739863	0.879201680647059
880	0.446407820206018	0.736344537828431
881	0.359077473779562	0.673877551004286
882	0.372784625012765	0.734375000015625
883	0.245164763296561	0.852040816321429
884	0.340876771120484	0.896008403323529
885	0.387942154864183	0.9285714285
886	0.356309692301061	NA
887	0.366294529998137	0.8928571428
888	0.454505295335301	0.4190476191
889	0.551427233068474	0.39285714275
890	0.442214314402571	0.561708860734177
891	0.561522898888217	NA
892	0.447828184767628	NA
893	0.34609266847011	0.653911564595238
894	0.500121493449375	0.853440766515244
895	0.595618945288327	NA
896	0.346980093143373	0.847222222197531
897	0.371756055268423	0.815590659274038
898	0.374600392720996	0.627551020428571
899	0.477373466116748	0.718029953907258
900	0.412302212237774	0.852351916341463
901	0.387416695245688	0.872252747211538
902	0.575433409524469	0.377668308698276
903	NA	NA
904	0.595623342873281	NA
905	0.3130769108176	0.803571428625
906	0.314546028802857	NA
907	0.570870968091793	NA
908	0.352556935852922	0.539976958519355
909	0.276118218049897	0.87694099375
910	0.571441284758878	0.270833333291667
911	0.366895487491268	0.782563025224265
912	0.590248898739302	0.321428571416667
913	0.465820860965456	0.8214285715
914	0.339131592275828	NA
915	0.469642304626563	NA
916	0.552693106673055	0.39285714275
917	0.582236445705024	NA
918	0.381409475112644	NA
919	0.335515117449116	0.812499999971154
920	0.416846803433459	0.6785714285
921	NA	NA
922	0.416994133183582	0.79732142858125
923	0.522431074782134	NA
924	0.605716566396378	0.457436399181507
925	0.442505516029138	0.622429653679924
926	NA	NA
927	0.407954508076869	0.709077381
928	0.347175113015675	0.794642857125
929	0.349834070665512	0.817567567554054
930	0.349773111980165	0.9285714285
931	0.382105108710577	NA
932	0.4289602487989	0.6056547619375
933	0.446879492302157	0.9285714285
934	0.60268729349421	0.3327380952125
935	NA	NA
936	NA	NA
937	0.342801043156491	0.892857142875
938	0.353791375947824	0.869047619030303
939	0.388057828502256	NA
940	0.437093007481686	NA
941	0.333795040400518	0.9285714285
942	0.464560560989871	NA
943	0.394951567718882	NA
944	NA	NA
945	0.566345924039289	NA
946	0.341265804191053	0.818799298834356
947	0.530158104512981	0.355199222505952
948	0.37527218569541	NA
949	0.456839335414609	NA
950	0.419235899244858	0.9285714285
951	0.390579250732725	0.80714285715
952	0.56034439562206	0.220238095222222
953	0.39257750346417	0.835829493056452
954	0.392096650036092	0.7901785714375
955	0.342169889216557	0.9006696428125
956	NA	NA
957	0.408678693271322	NA
958	0.38262884725565	NA
959	0.573933751584711	0.283430232549419
960	0.417067036046299	NA
961	0.32946502903092	NA
962	0.364270370790563	0.803571428604167
963	0.391537490810665	0.7857142857
964	0.393953813102698	0.857142857125
965	0.494274002186357	NA
966	0.354263633056001	0.819047619041667
967	0.573130302260615	NA
968	0.406137238094529	0.813300492596552
969	0.472150668913545	NA
970	NA	NA
971	0.379335140668956	0.824806949793919
972	0.37285798587926	0.821953781507353
973	0.362933601074377	0.781746031722222
974	0.376148176217447	0.77609370780104
975	0.639531390761369	0.125
976	0.506658093221045	0.41071428575
977	0.573563608353163	0.306547619
978	NA	NA
979	0.492140537746736	0.349330357134375
980	NA	NA
981	0.513924794861579	0.368622448955357
982	0.534699929372196	NA
983	0.555347387208408	0.336444805159091
984	0.468075913548072	NA
985	0.347652881812696	0.752551020428571
986	NA	NA
987	0.559990355389349	0.438492063447917
988	0.596429431990722	NA
989	NA	NA
990	0.369610011281074	0.9285714285
991	0.356852822714962	0.746710526289474
992	0.536831123244271	NA
993	NA	NA
994	NA	NA
995	0.561688596300207	0.9285714285
996	0.37601430110935	NA
997	0.421947438055155	0.419237012982955
998	0.362442587500088	0.878714285674
999	0.456220005758382	0.884615384596154
1000	0.366000155163863	0.85714285725
1001	0.374894170309164	NA
1002	0.435112021288501	0.794642857125
1003	0.355642215085555	NA
1004	0.333072577397006	0.746848739539216
1005	0.393866246563251	0.9107142856875
1006	0.393199462916912	NA
1007	0.574767262737317	0.530412946421875
1008	0.418073841351052	NA
1009	0.356507842435832	0.810714285689063
1010	0.569020250557373	0.306250000009375
1011	0.47370742328337	0.276785714291667
1012	0.417785110910406	0.9285714285
1013	0.341710951425643	0.843300110718992
1014	0.355068214270731	0.84788359787037
1015	0.607529567113099	0.266666666666667
1016	0.396012248241809	0.8857142857
1017	0.384818848347306	0.421766409277027
1018	0.424660735422111	0.226190476166667
1019	0.539448161205193	0.8125
1020	0.361385743946754	0.823007103389503
1021	0.277035200725614	0.90418719207069
1022	0.407978182535463	0.722527472557692
1023	0.342319494264327	0.895833333291667
1024	NA	NA
1025	0.314559132407605	0.84571428567
1026	0.355549177921427	0.827380952366667
1027	0.337075965228316	0.876293995806159
1028	0.297008229079693	0.9285714285
1029	NA	NA
1030	0.325223796931802	0.790990259715909
1031	0.361751222773465	0.84821428575
1032	0.388470675514614	0.796026156929577
1033	0.371231183754948	0.865783410129032
1034	0.413246102315445	0.474056603759434
1035	0.410959859986862	0.16071428575
1036	0.373623304670593	0.882142857125
1037	0.3690316029316	0.802801724109914
1038	0.377963307091146	0.515977443585526
1039	0.399671681106898	0.825892857125
1040	0.361694095495317	0.785714285704545
1041	0.532221161588318	0.468641114981707
1042	0.365766632059805	0.7566964285625
1043	0.496171107317074	0.824999999975
1044	0.394670087268231	NA
1045	NA	NA
1046	NA	NA
1047	0.507190653410473	0.363539445630597
1048	0.406430421948106	0.580426356583333
1049	NA	NA
1050	0.56234354331492	0.363095238054167
1051	0.329015329289607	NA
1052	0.359372722644199	0.876612103128472
1053	0.585339977821117	0.390692640659091
1054	NA	NA
1055	0.58748060968322	0.8214285715
1056	0.350446450901793	0.878461538418461
1057	NA	NA
1058	0.390761506662313	0.792999289252488
1059	0.455811446549969	NA
1060	0.336418794337476	0.817460317444444
1061	NA	NA
1062	0.488946849674668	0.328880764891732
1063	0.372843767880904	0.829365079347222
1064	0.541356064633864	0.3258928571875
1065	0.554160225636785	0.678571428583333
1066	0.353841948606718	0.62232142855
1067	0.367418810208952	NA
1068	NA	NA
1069	0.540849915028118	0.484523809516667
1070	NA	NA
1071	0.338881397447412	0.9285714285
1072	0.446017100483688	0.666666666583333
1073	0.363066016811463	0.787987012970454
1074	0.355361856656525	0.533279220769886
1075	0.539915131234971	NA
1076	0.404714662002762	0.9285714285
1077	0.61217781649279	NA
1078	0.447230545886904	NA
1079	0.34237438828665	0.759519177300584
1080	0.511562722748672	0.663265306107143
1081	0.411684531091678	0.892857142875
1082	0.439889531129886	NA
1083	0.678556412053259	NA
1084	NA	NA
1085	0.360034843835444	0.834821428583333
1086	0.376961833677447	0.867647058779412
1087	NA	NA
1088	0.386491612383531	0.398809523833333
1089	0.404754846393243	0.553571428625
1090	0.546210097154665	0.301378446096491
1091	0.368691495597296	0.890873015833333
1092	0.404074043972658	0.9285714285
1093	0.524552494719207	0.566326530625
1094	0.504878506044834	0.634642857135
1095	0.429623851960612	0.844196428540625
1096	0.470268289637633	0.898905529899193
1097	0.357587955636389	0.686224489779221
1098	0.555238211655632	0.668367346946429
1099	0.414282190848183	0.678571428552083
1100	0.405010246099597	NA
1101	NA	NA
1102	0.571795064284868	0.31503198294403
1103	0.355565003242568	0.750661375657407
1104	0.367093410794594	0.840029761854167
1105	0.356858607446984	0.9285714285
1106	0.534148728331764	NA
1107	0.356873089240534	0.47321428575
1108	0.383100075744233	NA
1109	0.514001633816479	0.668831168840909
1110	0.378867431107986	0.6169642857375
1111	0.317463467771447	NA
1112	0.36412287711242	0.820958646578947
1113	0.581087519239427	0.30496651785026
1114	0.402173166091738	NA
1115	0.376365278000804	0.787815126044118
1116	0.408245903080035	NA
1117	0.373053272896084	0.773809523823529
1118	0.376554848224469	0.859613656740566
1119	0.542114335716545	0.37053571425
1120	0.376237481497646	0.39285714275
1121	0.35151309651556	0.718787515004202
1122	0.526396613009094	NA
1123	0.482933320619353	NA
1124	0.378911725373746	0.787001287027027
1125	0.617188198983174	0.312196307103742
1126	NA	NA
1127	0.479838905947374	NA
1128	NA	NA
1129	NA	NA
1130	0.344978691291366	0.873271889346774
1131	0.395079477848889	0.8638392856875
1132	0.405153716665587	0.8928571428125
1133	0.355558265180911	NA
1134	0.35206816962317	0.85947521864898
1135	0.549837283535147	0.290309873930147
1136	0.386775215997189	0.726106639834507
1137	0.357960638541438	0.738095238083333
1138	0.333511987440465	NA
1139	0.437837963434319	0.7991071428125
1140	0.585334986381614	0.221815834740964
1141	0.566258887405152	0.350127551017857
1142	0.390859995253018	0.8339285714
1143	0.366769003430118	0.827090592341463
1144	0.581333220668675	NA
1145	NA	NA
1146	0.333098294599606	0.633928571375
1147	0.549191819555578	0.313231850090164
1148	0.346514780510128	0.779761904833333
1149	NA	NA
1150	0.483015562640667	0.616071428590909
1151	0.323508687892888	0.88822751317848
1152	NA	NA
1153	NA	NA
1154	0.579848695298424	0.4988839285625
1155	0.344997499068334	0.8562499999875
1156	NA	NA
1157	0.571807625364997	NA
1158	0.377460259853733	0.6526785714
1159	0.409383445928912	0.857142857166667
1160	0.381630148373706	0.812836927188679
1161	0.314646819329636	NA
1162	0.485540579440629	0.6607142856875
1163	0.494946207937723	0.6348214285375
1164	NA	NA
1165	0.592494418885073	0.336779448614035
1166	0.39419428630179	0.6964285715
1167	0.355298266884021	0.847538231969321
1168	0.344901366595813	NA
1169	0.428368366231276	0.9285714285
1170	0.504317494593059	0.566964285708333
1171	NA	NA
1172	0.301713231401675	NA
1173	0.371769202327314	0.7366071428125
1174	0.531812063890327	0.676114023633028
1175	0.359176445071176	0.723779385167722
1176	0.360023474712847	0.838780323415094
1177	0.362899697823742	0.9285714285
1178	0.369721388921477	NA
1179	0.565270898585284	0.40450310551087
1180	0.355102098413091	0.551587301583333
1181	0.386969946958699	0.8057142857025
1182	0.449121846472144	0.880952380916666
1183	0.348620412242351	0.896103896045454
1184	0.433532073117941	NA
1185	0.364841196018156	0.828124999978125
1186	0.445144301354431	0.625
1187	0.361029234240067	NA
1188	0.350757980974418	NA
1189	0.347745784451185	0.84166666665
1190	0.37393819481831	0.904900332168605
1191	0.322587585562298	NA
1192	0.588711416955676	0.3035714285
1193	0.468778332104007	NA
1194	0.564383169386047	0.277472527461538
1195	0.352675773553037	0.841165413539474
1196	0.409118388496944	0.6845238095
1197	0.623292916817822	0.446428571416667
1198	0.345200351620407	0.9285714285
1199	0.561921539700205	0.402709359581897
1200	0.36330218416922	NA
1201	0.533467997608019	0.61642857143
1202	0.480163272635611	NA
1203	0.354057247271718	0.845059076231203
1204	NA	NA
1205	0.403056610453947	0.785098522172414
1206	0.529872928758935	0.551020408130952
1207	0.34991604015431	0.800936768143443
1208	0.321810020662165	NA
1209	0.36314894716952	NA
1210	0.59330482534069	0.152701465139423
1211	0.532366944685626	NA
1212	0.607254032224719	0.271978021923077
1213	0.363302950609457	0.83928571425
1214	0.438822542779485	NA
1215	0.580398783426267	0.289346246974576
1216	0.572437459666609	0.346124620053192
1217	0.357312329136892	0.8214285715
1218	0.608440409569029	NA
1219	0.368857786634084	0.704968944108696
1220	0.426898153169058	0.856737012954545
1221	0.374642981437469	0.9285714285
1222	NA	NA
1223	NA	NA
1224	0.390260877269576	0.9285714285
1225	0.318480990824763	0.867346938821428
1226	NA	NA
1227	NA	NA
1228	0.362971591517366	0.705049261094828
1229	0.404570143312187	0.699248120289474
1230	0.528789133530219	NA
1231	0.374272711379069	NA
1232	0.394687524033617	0.834523809466667
1233	0.354228958476662	0.85439560436859
1234	0.571307214632866	0.366935483854839
1235	NA	NA
1236	0.675699771434739	NA
1237	0.577248891377086	0.5
1238	0.348675861166782	0.912337662272727
1239	0.598315190807244	NA
1240	0.558854991370814	NA
1241	0.445987555052803	0.895483193242647
1242	0.398211672151346	0.7053571428125
1243	0.608270389652763	0.39285714275
1244	0.480014485432721	NA
1245	NA	NA
1246	0.389375671439872	0.830898268390152
1247	0.389095763417487	0.75
1248	0.270462648385569	NA
1249	0.339914830675093	0.886904761854167
1250	0.434656743529026	NA
1251	0.356047236697697	0.325892857125
1252	0.370443795018817	0.9285714285
1253	0.336101938711129	0.750000000027778
1254	0.400520391722498	0.762755102
1255	0.338756852248943	0.818787726341549
1256	0.331927674664031	NA
1257	0.420362818739785	0.75
1258	0.598465422113218	0.343288177284483
1259	0.340188367105876	0.908602150474462
1260	0.361796653836123	0.845734126972222
1261	0.355115404481359	0.809900542506329
1262	0.360281003802819	0.854688267039519
1263	0.499675493251047	0.50892857140625
1264	0.279309035839265	NA
1265	0.354560994102125	0.75
1266	0.416625903992185	0.892857142788462
1267	0.333330269221106	NA
1268	0.354300155442826	0.850632440442708
1269	0.391852349753947	0.805875576051613
1270	0.505763313117714	NA
1271	0.392943319751076	NA
1272	0.429504661071415	0.9285714285
1273	0.512949155613824	0.78571428575
1274	NA	NA
1275	0.34843509522656	0.553571428544118
1276	0.347409696765465	0.736299261107759
1277	0.331803574921754	0.675
1278	0.457507784359481	0.274159663897059
1279	0.411492302596921	0.9285714285
1280	0.360846138914552	0.882352941151961
1281	0.461213892108805	0.576298701295455
1282	0.405036450587205	NA
1283	0.404093212596268	0.52678571425
1284	0.579313337325504	0.8142857143
1285	0.356481186774996	0.883458646605263
1286	NA	NA
1287	0.48275280690579	NA
1288	0.555517925811995	0.19196428575
1289	0.581463543447948	0.31211180125
1290	0.395601664598089	NA
1291	0.376124554495579	0.880494505451923
1292	0.556931232744442	0.39285714275
1293	0.358419408494387	0.785934744268519
1294	NA	NA
1295	NA	NA
1296	NA	NA
1297	0.397456205206546	0.900526556724359
1298	0.498296816407025	0.335379464257813
1299	0.308115413220444	0.914690876284139
1300	0.413134665962176	NA
1301	0.415165544919817	0.708394698079897
1302	0.541619141383867	0.43369047616
1303	0.334308993736876	0.837875939842105
1304	0.490544493682436	NA
1305	0.446945022261592	NA
1306	0.336832054399635	0.810267857125
1307	0.356433663178819	0.903061224428572
1308	0.57152330996702	0.340079365083333
1309	0.362155469358723	NA
1310	0.467021281710441	0.8214285715
1311	0.355922477632793	0.700772200763513
1312	0.39824155615504	0.849587912057692
1313	NA	NA
1314	0.561836399087853	0.16071428575
1315	0.519730647012735	0.468253968222222
1316	0.393717159711144	0.5098214285875
1317	0.336039159549169	NA
1318	0.420051825594294	0.9285714285
1319	0.449521843084458	NA
1320	0.353764293751259	NA
1321	0.469077602012293	0.579365079388889
1322	0.59025908381057	0.332983193279412
1323	0.414459738332004	NA
1324	0.390397898077364	0.8178571429
1325	0.352350217646415	0.9285714285
1326	0.487152255150883	0.407467532454545
1327	0.423197676770441	0.83056478402907
1328	0.361576754186415	0.753536067928218
1329	0.484572753664694	0.892857142833333
1330	0.339585413850492	0.758928571414216
1331	NA	NA
1332	0.363470857783893	0.82983193275
1333	0.393220518382065	0.880916523192771
1334	0.406832674329823	0.862244897928571
1335	0.582556512437087	0.39285714275
1336	0.45851319918906	NA
1337	0.38549151122777	0.68526785713125
1338	0.326081017509189	0.9285714285
1339	0.546954848042471	0.24553571425
1340	NA	NA
1341	0.383575205620247	0.8285714286
1342	NA	NA
1343	0.53651949355775	NA
1344	0.576818780215183	0.374999999916667
1345	0.344726194175048	0.593923034330426
1346	0.393626583637535	NA
1347	0.571941651207709	0.41071428575
1348	0.356059924078329	0.821428571444444
1349	0.390793736540271	0.86428571425
1350	0.423242846035044	0.837053571375
1351	0.584499253225158	0.39285714275
1352	0.479526984369612	0.849999999983333
1353	0.514089206693728	0.601190476166667
1354	0.49531862796185	NA
1355	0.353001146784799	0.87217261900625
1356	0.353483701558075	0.82023809521
1357	0.369849433885077	0.848557692278846
1358	0.34449401194428	0.851190476175
1359	0.46444853457637	NA
1360	0.616238062983162	0.258928571375
1361	0.331818962139868	0.875
1362	0.296748195123634	0.770861148184579
1363	0.590014672383654	NA
1364	NA	NA
1365	0.342412524413583	0.75921658983871
1366	0.564138826159998	NA
1367	NA	NA
1368	0.38729773542802	NA
1369	0.46435020799813	NA
1370	0.387948997371653	0.8261904762
1371	0.33895604236932	0.865225563868421
1372	0.320012470235997	NA
1373	0.361930992157764	0.8154761905
1374	0.330193556528687	0.8297991071875
1375	0.521995622326358	0.67678571425
1376	NA	NA
1377	NA	NA
1378	0.519831420142773	NA
1379	0.371925086841742	NA
1380	0.615565926138906	0.31281512605
1381	0.387789556197603	0.734375
1382	0.46091117715527	0.490816326492857
1383	NA	NA
1384	0.400247273794371	0.8857142857
1385	0.364057355407459	NA
1386	0.448296855880738	NA
1387	NA	0.8428571429
1388	0.36128848217225	0.693452380958333
1389	0.375935364966967	NA
1390	0.562027587389588	0.562499999979167
1391	NA	NA
1392	0.353297964708228	0.66722689075
1393	0.394150965932837	0.843406593365385
1394	0.352227364026752	NA
1395	0.447960294776461	0.356898238763699
1396	0.482543747535326	0.41071428575
1397	0.566441717149825	0.16071428575
1398	0.360590465821198	NA
1399	0.333695270178129	0.9285714285
1400	0.456185912551118	NA
1401	0.438959244020591	0.9285714285
1402	0.348706306173325	NA
1403	NA	NA
1404	0.331107607593353	0.83571428575
1405	0.39968634906192	NA
1406	0.412443217438132	0.39285714275
1407	0.479783917510963	NA
1408	0.408704440266407	0.41071428575
1409	0.393716157829815	0.852159468424419
1410	NA	NA
1411	0.41404928768392	0.8125
1412	0.351130079543566	0.894132653
1413	0.610097369815624	0.9285714285
1414	0.544143051771117	NA
1415	0.354253496424624	0.76097246125
1416	0.448619966471409	0.41071428575
1417	NA	NA
1418	0.62169930666394	0.39285714275
1419	0.305112591493422	0.768849206347222
1420	0.355421502507041	0.864438153285061
1421	NA	NA
1422	0.335267227029489	NA
1423	0.433876264706641	0.6964285715
1424	0.521641415197646	0.205357142791667
1425	0.350482784320863	0.8125
1426	0.417488350094851	0.8214285715
1427	0.519631488343894	0.428571428583333
1428	NA	NA
1429	0.392001931009903	0.813775510214286
1430	0.413746696820564	NA
1431	NA	NA
1432	NA	NA
1433	0.592468096039231	0.40178571425
1434	NA	NA
1435	0.360191524208737	0.83705357140625
1436	0.59595187808384	0.373724489714286
1437	0.421124347404405	0.85714285725
1438	0.360350674890838	0.785714285625
1439	0.513095592923615	0.373670212768617
1440	NA	NA
1441	0.542732717747597	NA
1442	NA	NA
1443	0.32576028943257	0.909989122501269
1444	0.390619380406708	0.841600529053241
1445	0.352178807557837	NA
1446	0.351075737547753	0.675824175846154
1447	0.599491333166552	0.401785714208333
1448	0.415985636994167	0.857142857125
1449	0.347421099790529	0.876217532427273
1450	0.505895285018396	0.3959548105
1451	0.35147170791388	0.74285714285
1452	0.562314341764472	0.331501831483974
1453	NA	NA
1454	0.368756163750285	0.76161790015261
1455	0.525839106769584	0.164486921457746
1456	0.395688442171266	0.9285714285
1457	0.381934333201399	0.85658482146875
1458	0.553292753651311	NA
1459	NA	NA
1460	0.580858757053356	0.16071428575
1461	0.52680052906763	0.635476190473333
1462	NA	NA
1463	0.386148829293809	0.837301587333333
1464	0.378457584317493	NA
1465	0.360527007116148	0.662840136053571
1466	0.389871183791304	NA
1467	NA	NA
1468	0.361109126956165	0.892857142875
1469	0.579009817996677	NA
1470	0.34817835421767	0.681288819858696
1471	0.378821952654361	0.882239382216216
1472	0.330203450671618	0.856203007486842
1473	0.516912794143034	0.203762755035714
1474	0.332201032577069	0.729591836785714
1475	0.442395926204136	0.9285714285
1476	0.540217231584616	NA
1477	0.341839474414469	0.864448051909091
1478	0.34797252156793	0.791762672795699
1479	0.541901399575072	0.694124423959677
1480	0.592594398600538	NA
1481	0.540168187031119	0.361453201974138
1482	0.565231789760489	0.467857142809091
1483	0.573697110533774	0.2910714285625
1484	0.409358589690393	0.735714285766667
1485	0.56453875445564	NA
1486	0.389556746228388	0.895408163214286
1487	0.386276310912268	0.889349489736607
1488	0.212684922180101	0.84798534800641
1489	0.365082423891942	0.794642857166667
1490	0.351014774709127	0.75522648082622
1491	0.354540102609709	0.718571428555
1492	0.496635460868203	NA
1493	0.499249267706915	0.58928571425
1494	0.338511893618288	NA
1495	0.310231462923447	NA
1496	0.393677573711553	NA
1497	0.587654865128941	0.52380952375
1498	0.543429839124144	0.41071428575
1499	0.363016115663436	0.892857142833333
1500	0.349486586593856	0.608516483519231
1501	0.494646478027413	NA
1502	0.376953465677482	0.825
1503	0.437406792976065	0.9285714285
1504	0.352673843179555	0.8214285715
1505	0.313818539248192	0.88392857140625
1506	0.403721194253342	0.857142857166667
1507	0.486480109959919	NA
1508	0.422222266766204	0.90178571425
1509	0.347394010973746	0.890624999953125
1510	0.351184916496902	0.813775510178571
1511	0.400541639495046	0.828373015833333
1512	0.540350316905608	0.39285714275
1513	0.34123250812103	0.758928571416667
1514	0.395085948169509	NA
1515	NA	NA
1516	0.350854879508611	0.846428571409091
1517	0.37339295627944	0.913265306071429
1518	NA	NA
1519	0.501385085439971	NA
1520	0.589868716028073	NA
1521	0.363989361169772	0.69775510205
1522	0.550863867889881	0.317460317458333
1523	0.585030322680985	0.490079365
1524	0.365664038766117	NA
1525	0.384530933356229	0.884126984072222
1526	0.465719104215547	NA
1527	0.41393645011381	0.59523809525
1528	0.371084120579949	0.78571428575
1529	0.37021290141727	0.87830687825
1530	0.316706788637458	0.8142857143
1531	0.575917105793193	NA
1532	0.537362965972726	NA
1533	0.297383111696115	0.815203145518349
1534	0.355995625928495	0.756696428552083
1535	0.478091440757409	0.87053571425
1536	0.491766814186957	0.7714285715
1537	0.547641322413108	0.46857142851
1538	NA	NA
1539	0.357201374012734	0.855747767816406
1540	0.410241963848815	0.494047619
1541	0.37711261108099	0.816729323282895
1542	0.465939147058024	NA
1543	NA	NA
1544	0.373620554235123	0.878694581232759
1545	0.342997685162031	NA
1546	NA	NA
1547	0.446118001704584	0.890804597643678
1548	0.345971028473847	0.857142857144231
1549	0.4577752973913	NA
1550	0.314502940528739	NA
1551	NA	NA
1552	0.399341209313305	0.767059058243017
1553	0.370528561458761	0.6964285715
1554	0.539918710732059	0.62857142855
1555	0.557916531933053	0.278439153425926
1556	0.364405277740806	0.47321428575
1557	0.476782953224528	0.271022727220455
1558	0.535825154069058	0.660714285625
1559	0.383497574927029	0.419642857125
1560	NA	NA
1561	0.341131665057004	0.909860557714143
1562	0.335685469483814	0.65476190475
1563	0.34317076991469	0.757554945086538
1564	0.572878933056776	0.75
1565	0.359600330403722	0.654761904833333
1566	0.570645752646321	NA
1567	0.439789055924107	0.125
1568	0.466451000900764	NA
1569	0.421477226687157	0.561411149817073
1570	0.456495638812257	0.8499999999875
1571	0.605012004528305	NA
1572	0.387559838536193	NA
1573	0.583301560608343	NA
1574	0.352125254133445	NA
1575	NA	NA
1576	0.516489444698757	0.78571428575
1577	NA	NA
1578	0.387159387693959	0.882189239285714
1579	0.368967881424016	0.825
1580	0.371364645851782	0.689484127
1581	0.35407382768194	0.695182724247093
1582	0.35417482181073	NA
1583	NA	NA
1584	0.543654853877434	NA
1585	0.350760713347568	NA
1586	NA	NA
1587	0.514578156951753	NA
1588	0.34495549662166	0.857142857125
1589	0.399457733830842	NA
1590	0.546164824697139	NA
1591	0.391371010302312	0.83779761903125
1592	0.540468959190079	NA
1593	0.375492351589326	0.823928571395
1594	0.559350417130367	0.465437787959677
1595	NA	NA
1596	0.37160385443311	NA
1597	0.337327497299212	0.871428571416667
1598	0.359994316167251	0.777727546688818
1599	0.367109169414536	0.742285714271
1600	0.444408106230567	NA
1601	0.382115636795214	0.821196660470779
1602	0.33587753044308	NA
1603	0.468778332104007	NA
1604	0.512410531249036	NA
1605	0.341224196275863	NA
1606	0.372063217682365	NA
1607	NA	NA
1608	0.37190459121598	0.885989010961538
1609	0.332402639714709	0.7455357143125
1610	0.474556273849823	NA
1611	0.248487097854167	NA
1612	0.344071658058186	0.899553571375
1613	NA	NA
1614	0.446937145945266	NA
1615	0.362387463592647	0.8214285715
1616	0.359430266848137	0.9285714285
1617	0.552756402143226	NA
1618	0.27168887167178	NA
1619	0.571544030731559	0.283274179236025
1620	0.45455640875614	NA
1621	0.34965350890986	0.898905529899193
1622	0.638163485669412	0.55279503101087
1623	NA	NA
1624	0.518402443001925	NA
1625	0.559691580154707	0.408126293963768
1626	0.362191897310322	0.851190476208333
1627	NA	NA
1628	0.539103637403416	0.366758241730769
1629	0.486255787783231	0.516483516480769
1630	0.377700158355911	0.235648790322546
1631	NA	NA
1632	0.371770007590055	0.8035714286
1633	0.4158094101001	NA
1634	NA	0.797466422448718
1635	0.368668642218556	NA
1636	0.38389194594079	NA
1637	0.325451867307458	NA
1638	0.539974404303156	0.371894409934783
1639	0.358530882265838	0.845046082919355
1640	0.429713695848468	NA
1641	0.468458781904066	0.78571428575
1642	0.534786318108943	0.5089285714375
1643	0.38616528383573	NA
1644	NA	NA
1645	0.417412582145013	0.39285714275
1646	0.623610695160265	NA
1647	0.402734197839814	0.762896825375
1648	NA	NA
1649	0.355427316990892	NA
1650	0.368050286676727	NA
1651	0.365753194042853	0.80580357140625
1652	0.42331800994749	NA
1653	0.39209671828092	NA
1654	0.322289920925045	NA
1655	0.556728697978514	NA
1656	0.34893741610307	0.9285714285
1657	0.419922240126788	0.755357142825
1658	0.334135572470585	NA
1659	0.425324137818194	0.81696428575
1660	0.449033844965615	NA
1661	0.58379903617571	0.361933797896342
1662	0.356982782199918	NA
1663	0.512327461894852	0.610119047625
1664	0.536534247784285	0.417091836714286
1665	0.372655741319683	0.866071428555556
1666	0.38570402826668	0.783163265357143
1667	0.355565354213164	NA
1668	0.54145133238256	0.34107142855
1669	NA	NA
1670	0.440893874059121	0.2767857143
1671	0.566299291163545	NA
1672	0.355918908506725	NA
1673	0.392507234113332	0.739285714325
1674	0.506150178180871	0.0714285714166667
1675	0.503213774878245	0.479707792210227
1676	0.343907977829809	NA
1677	0.476390234364371	NA
1678	0.440666775783583	NA
1679	NA	NA
1680	0.348572671565029	0.825892857125
1681	0.511277500215402	0.8095238095
1682	0.681492810178642	NA
1683	0.347719950258178	0.894230769192308
1684	0.364049707892758	0.61830357146875
1685	0.369828693124347	0.852040816292857
1686	0.397014727377818	0.83482142853125
1687	0.523401127684668	NA
1688	0.375300902188169	0.852678571375
1689	0.330224779031215	0.48883928575
1690	NA	NA
1691	0.557677947269097	NA
1692	0.362084366830831	0.821969696950758
1693	0.359632968761209	0.875
1694	0.49604405384558	NA
1695	0.464813442415865	0.79404761905
1696	0.39633460179594	0.85714285725
1697	0.367473045219767	0.830174927102041
1698	0.313818605920735	0.892074638791854
1699	0.584804045014925	NA
1700	0.509862062863944	0.537698412688889
1701	0.356316345197728	0.84821428565625
1702	0.528050751852852	0.78571428575
1703	NA	NA
1704	0.356780498368246	0.807653061265306
1705	0.379347817529219	0.700892857125
1706	0.374959799539948	0.9285714285
1707	0.474804347942338	NA
1708	0.53920828246266	0.875
1709	NA	NA
1710	0.360021875844507	NA
1711	0.637626334839263	0.3035714285
1712	0.380899522725131	NA
1713	0.341577794280467	0.7464285714
1714	0.372236627159738	NA
1715	0.367316069665591	0.806318681292308
1716	0.535403043985997	NA
1717	0.331685476163535	0.82645089284375
1718	0.556802945017681	NA
1719	NA	NA
1720	0.557090052038803	NA
1721	0.409527636865844	0.857142857116667
1722	0.39555292056841	0.81696428575
1723	0.58218943290063	NA
1724	0.353362571847741	0.688311688295455
1725	0.351092841443244	0.851415094306604
1726	0.437212416475672	NA
1727	0.363500789893598	0.75
1728	0.394500194683969	0.803571428535714
1729	0.527522011252115	0.528957528952703
1730	0.359650802976471	0.821428571411765
1731	0.411828382394312	0.75
1732	0.581455389890946	0.480519480522727
1733	0.482031283409437	0.39285714275
1734	0.588840506535467	NA
1735	0.569071693977774	0.27678571425
1736	0.364128720908718	0.768551973303502
1737	0.383039983321759	0.814935064909091
1738	0.55872829781618	0.378051537045886
1739	0.350650519968185	0.868131868057692
1740	0.334313013393204	0.769480519443182
1741	0.406029409423916	0.785714285759434
1742	0.552476330447161	NA
1743	0.547717092244999	0.409040178507813
1744	0.356421764293034	0.742857142876923
1745	0.34069278931773	0.890476190433333
1746	NA	NA
1747	0.560061171553204	NA
1748	0.406814970561217	0.8035714286
1749	0.374335490752507	0.669642857125
1750	NA	NA
1751	0.428028080844735	NA
1752	0.311313326458311	0.849206349201389
1753	0.344295276440959	0.802521008411765
1754	0.450473415955492	NA
1755	NA	NA
1756	0.526541498635383	0.432142857115385
1757	0.345612128484215	0.669642857125
1758	0.360524323113172	NA
1759	0.364723199334533	NA
1760	0.348633690393486	0.839285714375
1761	NA	NA
1762	0.399484512552814	0.808823529382353
1763	NA	NA
1764	0.346034040678118	0.842110573033898
1765	0.402102362755251	0.744047619
1766	0.39072559969616	0.720588235323529
1767	NA	NA
1768	0.528795559436968	0.4375
1769	0.490826923810868	NA
1770	NA	NA
1771	0.444482248783338	NA
1772	0.568159179601437	0.302721088416667
1773	0.510992264267671	NA
1774	0.350918592584973	0.71580547112234
1775	NA	NA
1776	0.402116959510728	NA
1777	0.369385995438971	0.711734693857143
1778	NA	NA
1779	0.370834033806431	0.555592991923585
1780	0.543113602680585	NA
1781	NA	NA
1782	0.579613959946894	NA
1783	0.38950409712126	0.8214285715
1784	NA	NA
1785	0.355834189987045	0.82232142855125
1786	0.354585099605802	0.785910518046703
1787	0.402948863158871	0.90624999996875
1788	0.363446752671256	0.8125
1789	0.433020089642812	0.786866359443548
1790	0.545670354942231	0.33035714284375
1791	0.512006906920307	NA
1792	0.357133202825629	0.784155328777778
1793	0.335045859874493	0.9285714285
1794	0.385889912245959	0.714285714333333
1795	0.57062454300291	0.2685064935
1796	0.331463524847951	0.612670068059524
1797	0.443288831568719	0.825216450265151
1798	0.363912297630944	NA
1799	NA	NA
1800	0.570085470280682	NA
1801	0.3940751647328	0.808673469392857
1802	0.520273130358266	0.78571428575
1803	0.366742683575749	0.9285714285
1804	0.323037268311683	0.807142857183333
1805	0.431454773025107	NA
1806	0.442278662640388	0.602272727272727
1807	0.383480237319026	0.819980694966216
1808	0.393353530968276	0.88839285709375
1809	0.57167090898923	0.3571428570625
1810	0.356533499589471	0.781055900650198
1811	0.407051906154831	NA
1812	0.53621263421241	0.357142857125
1813	0.375833815195457	NA
1814	0.439063455761139	NA
1815	0.37498098069253	0.881067961118932
1816	0.50775277201029	0.55026455025
1817	0.513380376993642	0.75334821425
1818	0.571936366521021	0.319767441848837
1819	0.368393032225115	0.39285714275
1820	0.590903522333022	0.6785714285
1821	0.336925925487805	0.79285714285
1822	0.529944808441527	NA
1823	0.439838273050661	0.725765306125
1824	0.465558014573143	0.732142857125
1825	0.337940827432157	NA
1826	0.530158892297356	0.620879120855769
1827	0.501820517285412	NA
1828	0.356137999611983	0.693181818227273
1829	0.566389663251328	0.337064676624378
1830	NA	NA
1831	0.360761058273281	0.841931216907407
1832	NA	NA
1833	0.543744159150794	NA
1834	NA	NA
1835	0.501849224716163	0.45758928571875
1836	0.353792098170075	0.793859649105263
1837	0.334761169557037	0.763655462147059
1838	0.396210925642728	NA
1839	0.581479646702743	NA
1840	NA	NA
1841	0.532772721571193	0.289170506889113
1842	0.46593104753395	NA
1843	0.45651096272526	NA
1844	0.416176254126204	0.778459821429688
1845	0.30912487046677	0.833333333375
1846	0.538482256529628	0.471811224485714
1847	0.317463467771447	NA
1848	0.350751846555986	NA
1849	0.344993171038833	0.8214285715
1850	0.590908035664185	0.39285714275
1851	0.307739408614775	0.826612903209677
1852	NA	NA
1853	0.416732375169277	NA
1854	0.36827632968582	NA
1855	0.354608523134031	NA
1856	0.349819681092836	0.8562499999625
1857	NA	NA
1858	0.511445266725391	NA
1859	0.361639878326461	NA
1860	0.374433727213869	0.866071428541667
1861	0.567813847493845	0.20714285715
1862	0.329526417701135	0.270879120907692
1863	0.347033018791891	0.855481727540698
1864	0.424555523630065	0.736092567825545
1865	0.387241635137738	0.540700371058442
1866	0.61969256440493	0.4312499999625
1867	0.368819129442383	0.899553571375
1868	0.344310576619092	0.769841269833333
1869	0.517702378734772	0.491071428625
1870	0.366260313966463	0.805803571401786
1871	0.368942161317675	0.791993720538461
1872	NA	NA
1873	0.362407432746171	0.541787527192893
1874	0.401896032432985	0.803571428555556
1875	NA	NA
1876	0.530338134903527	0.341346153802885
1877	NA	NA
1878	0.376391401607748	0.753968253972222
1879	0.359302314040921	0.88616071425
1880	0.485064168665127	0.69196428575
1881	0.558552020030297	NA
1882	0.470302434592979	0.3035714285
1883	0.589590078774716	0.40178571425
1884	0.319993496568073	0.603174603215278
1885	0.401319198652179	NA
1886	0.443209914021408	NA
1887	0.369990511824814	0.590561224517857
1888	0.38658083947493	0.9285714285
1889	NA	NA
1890	0.413913576737035	0.8214285715
1891	0.448203235666575	0.724999999978571
1892	0.379992569385499	0.890977443592105
1893	0.346992188982474	NA
1894	0.354232507285898	0.85023461935219
1895	0.342489248499258	0.682650471359137
1896	0.462379968131613	NA
1897	0.361263461475725	0.769345238104167
1898	0.410721241541766	0.517857142833333
1899	0.321354144577744	0.813311688272727
1900	0.55932825795555	0.349489795910714
1901	0.393023192377497	0.7879464285625
1902	0.576342016684809	NA
1903	0.534843813372796	NA
1904	0.351330679903668	0.827380952393116
1905	0.674019063989374	0.41071428575
1906	0.439742424036255	0.793650793638889
1907	0.380091927374725	0.767857142833333
1908	NA	NA
1909	0.292406931489004	0.912087912038462
1910	0.460789438142934	NA
1911	0.599610065685029	0.40178571425
1912	0.38185046441907	0.79017857140625
1913	0.316467022031279	0.862882653035714
1914	NA	NA
1915	NA	NA
1916	0.523234638465758	NA
1917	0.422944199424688	0.870614035039474
1918	0.560487652482091	0.5267857141875
1919	0.378194492851028	0.480046583880435
1920	NA	NA
1921	0.463872057888439	0.688717532420455
1922	0.449066406764748	0.644021739108696
1923	0.44720462245357	0.817019400354938
1924	0.475028524306133	0.336774553535156
1925	NA	NA
1926	0.380647314610464	0.790178571416667
1927	0.395538241477694	NA
1928	0.310745247869508	NA
1929	0.347510380659394	0.83190993788587
1930	0.383758744718544	NA
1931	0.480362773107061	NA
1932	0.514016969613805	0.458333333293651
1933	NA	NA
1934	0.300098407427671	NA
1935	0.36701419121134	0.802380952383333
1936	0.37184529149624	0.903361344485294
1937	NA	NA
1938	0.318176047534553	0.906015037526316
1939	NA	NA
1940	0.544698256171035	0.305322128823529
1941	0.614801436641235	NA
1942	0.391816045314544	0.8214285715
1943	0.344699135930294	0.8488095238
1944	0.382296923347883	0.8232142856875
1945	NA	NA
1946	0.546827102778369	NA
1947	0.602936702746414	0.39285714275
1948	0.467704284737954	0.6375000000125
1949	0.544318058785873	NA
1950	0.451076187904024	0.869642857125
1951	NA	NA
1952	0.329582012824262	0.8095238095
1953	0.441444202201541	0.75
1954	0.390971292225883	0.700892857125
1955	0.354380796231108	NA
1956	0.404332750553272	0.820378151257353
1957	0.366342763587127	0.795378151235294
1958	0.3748094260497	0.792452830188679
1959	0.325740874096258	NA
1960	0.420811642453592	NA
1961	0.538074507341101	0.684523809527778
1962	0.379284394991579	NA
1963	0.568817048446262	0.41071428575
1964	0.35892266199351	NA
1965	0.318740663352824	0.71252638991133
1966	0.373009018256552	NA
1967	NA	NA
1968	0.582553740798752	NA
1969	0.554578298303306	NA
1970	0.39536776795418	0.794921874976563
1971	0.580559099642182	NA
1972	0.678043930232437	0.184523809416667
1973	0.359154294745239	0.903273809458333
1974	0.569202093313469	0.39285714275
1975	0.384913299953821	0.8125
1976	0.443448786399652	0.815126050441176
1977	0.569364403741123	0.301445578235119
1978	0.311283116689165	0.8214285715
1979	NA	NA
1980	0.418251211132746	0.867559523765625
1981	0.558883009154468	0.653571428593478
1982	0.592494848839291	0.584183673464286
1983	0.581666000070518	0.39017857145
1984	NA	NA
1985	0.540833612401194	0.842391304298913
1986	0.347783326431303	0.81919642859375
1987	0.434324150313424	0.601785714275
1988	0.3614316750027	NA
1989	0.59165427600457	0.389880952375
1990	0.473107546019356	NA
1991	0.347722168188063	NA
1992	0.532449781562567	NA
1993	0.44505680688107	NA
1994	0.489750697053081	NA
1995	0.58393997942286	0.324020737314516
1996	0.391201704119355	0.488520408174603
1997	NA	NA
1998	0.371655688469602	0.728201729890137
1999	0.6004608400088	0.655714285715
[truncated: 2,978 more rows]
