# Supplementary material for: Measuring exposure to misinformation from political elites on Twitter
Source: Nat Commun. 2022 Nov 21;13:7144. doi: 10.1038/s41467-022-34769-6 (PMC9681735; doi:10.1038/s41467-022-34769-6)
Supplement: Supplementary file 4 — Source Data [file 41467_2022_34769_MOESM4_ESM.zip › Source Data/fig5b.csv]

	misinfo_expo_weighted	ideology_website_shared
1	0.443219932715641	0.509513
2	NA	NA
3	NA	NA
4	0.450560822958516	NA
5	0.31906418398536	-0.7465975
6	NA	NA
7	0.385533176612555	-0.311924
8	0.421249007988915	NA
9	0.396192272736149	-0.612217
10	0.611670297774738	1.421325
11	0.53289193926054	NA
12	0.583772906029332	NA
13	0.546178129062441	0.729481
14	0.359075033101798	NA
15	0.522782017585298	-0.9069275
16	0.483805905715819	0.673695
17	0.43373794855622	-0.5767505
18	0.37000061115241	NA
19	0.406512321069589	-0.4752645
20	NA	NA
21	0.359632199262441	NA
22	0.467245534310037	NA
23	0.554608445900133	0.8759885
24	0.412025492014581	NA
25	0.387724921600349	0.319212
26	0.356107195026517	-0.2633665
27	0.513386134761226	0.770215
28	0.393950335291728	0.1455145
29	NA	NA
30	0.473871391391395	NA
31	0.380453818685721	-0.569821
32	0.481276851628998	-2.527565
33	0.34958280754948	-0.649697
34	0.611455518536111	NA
35	0.392520996616343	0.10913
36	0.300914176006377	NA
37	0.592532024477466	NA
38	NA	NA
39	0.523134376231707	0.9669755
40	NA	NA
41	0.316755835868098	-0.76349
42	0.355377737314651	-1.013755
43	0.34839352735684	-1.25837
44	NA	NA
45	0.539270800702305	1.1207
46	0.323486591468759	-0.694267
47	0.383126403619077	-0.1583375
48	0.533100559473863	1.03821
49	0.375067610263611	-0.841318
50	0.497178974313406	NA
51	NA	NA
52	0.396791401694138	NA
53	0.339085740170582	-0.01743175
54	0.474687763438221	NA
55	NA	NA
56	0.314597790046843	0.00739352
57	0.447275965680787	NA
58	0.357086070104247	-2.171245
59	0.355699473467891	-1.0971
60	0.486157976247798	NA
61	0.533624806990198	NA
62	0.555215736751372	0.931209
63	0.494972875836443	1.452475
64	0.343700034480365	NA
65	0.448634336954221	-0.14875
66	0.358757722502049	NA
67	0.518398090764328	0.119104
68	0.350130624000253	NA
69	NA	NA
70	0.547776582398839	1.12637
71	0.459438928569585	-0.1003325
72	0.583380661832005	0.6970285
73	0.495511150477513	0.410535
74	NA	NA
75	NA	NA
76	0.575595213635421	0.831484
77	0.399180076692059	-1.506015
78	0.574991119110203	1.14108
79	0.360500929731833	-0.592564
80	0.3776670672259	-1.236465
81	0.361721092119308	-0.5986285
82	0.339896644358354	-0.649134
83	0.448348671149391	-0.4053955
84	0.390364963892118	NA
85	NA	NA
86	0.576132928688864	0.680235
87	0.581464496298488	1.53237
88	0.361588679275266	-1.075225
89	0.368536545446332	-1.57273
90	0.346569349356831	-0.8254915
91	0.573931520270576	NA
92	NA	NA
93	NA	NA
94	NA	NA
95	0.586114708275097	0.8560325
96	0.353534296997031	0.156654
97	0.495723221553697	0.9659225
98	NA	NA
99	0.414760680980312	-0.2590885
100	0.347358746349637	NA
101	0.361693653990553	-1.137185
102	0.311900682539376	NA
103	0.448393310579113	NA
104	NA	NA
105	0.45387465374873	-0.593281
106	0.44346076372173	-0.939088
107	0.476829580295586	1.00662
108	0.566776829327481	NA
109	0.565683607325504	0.831934
110	0.312558000836573	NA
111	NA	NA
112	0.489586137155757	-0.1865215
113	0.35434810876896	-1.07686
114	0.573381105947578	0.634141
115	0.350723407957683	-0.6211655
116	0.372209687539836	-0.813407
117	0.337017381126078	-1.041045
118	0.556074694808888	NA
119	0.362791670551679	-0.560005
120	0.617615009063815	0.2011185
121	0.442453963849206	0.5127755
122	0.610057446959489	0.910527
123	0.420232177672518	-0.848057
124	0.356363148966546	-1.25825
125	0.351444070951327	-1.994735
126	0.359764053945227	-0.629991
127	NA	NA
128	0.624619412648171	NA
129	0.509890682117647	1.61292
130	0.389932335215108	-0.7149505
131	0.377518238460624	-2.265065
132	0.288323156093725	0.3239935
133	0.43453347919895	-0.518006
134	0.414947556190596	-0.4557415
135	NA	NA
136	0.508235630485436	NA
137	0.544987710172586	0.900047
138	0.588409084258712	1.648275
139	0.372137181500459	NA
140	0.589465907236782	1.05758
141	0.605597840529327	0.776095
142	0.601035233648917	NA
143	NA	NA
144	0.573884224609048	0.9155095
145	0.374843311793497	NA
146	NA	NA
147	0.333206066441867	-1.23301
148	0.487510883586737	NA
149	0.510812285980295	0.9476315
150	0.392504454856746	NA
151	0.428305025910122	NA
152	0.36458935022602	NA
153	0.375802952910458	-0.488987
154	0.427229951222791	NA
155	0.336094122677843	-0.965351
156	0.389855343727568	-0.02111185
157	0.60112008655667	1.343075
158	0.564113677977067	0.991499
159	0.523569080097491	-1.284485
160	0.590752172478039	0.679058
161	0.548501334263123	0.1363155
162	0.558353104019508	NA
163	0.602706369673926	1.78418
164	0.380451759968404	-1.152065
165	0.387148449865464	-0.7994865
166	0.375352776196522	-0.460951
167	0.357624405547621	-0.4312625
168	0.346449052142666	-0.923665
169	0.627608028617426	NA
170	0.542312489886624	0.644392
171	0.348120050232927	-1.03745
172	0.398143965507652	NA
173	NA	NA
174	0.576496872484414	0.3837035
175	0.408912818626712	-0.113576
176	0.574451373875934	1.22263
177	NA	NA
178	0.638248903347556	NA
179	0.451910943897507	-0.372398
180	0.585713823906555	NA
181	0.341899106864838	-0.731258
182	0.452724955919137	NA
183	0.341005603409481	-1.09907
184	0.354015531966003	-0.3723815
185	0.498124299842555	0.318494
186	0.381165209883746	NA
187	0.363690796331498	-1.21642
188	0.444059154367116	-0.5614185
189	0.573894623743487	1.012005
190	0.325224031905472	-0.8412655
191	0.378929866435451	NA
192	0.501321388264925	0.745414
193	0.420854426783325	-1.117885
194	0.456871724362149	NA
195	0.426501378073853	NA
196	0.517702763861855	-0.605339
197	0.409019939914971	-1.044145
198	0.383120430719078	-1.25872
199	0.354074936372887	-0.639391
200	0.673978526605732	NA
201	0.354968419828145	-0.04160155
202	0.415020784581699	NA
203	NA	NA
204	0.389140272507103	0.06186775
205	0.375328925286381	-0.651236
206	0.372060583313835	-0.9778695
207	0.569651033436509	0.981969
208	0.419010879693568	-0.563012
209	0.370746935389551	NA
210	0.377435175651916	-1.022575
211	0.34972505957341	NA
212	0.360988885484496	NA
213	NA	NA
214	NA	NA
215	0.384724142519507	NA
216	0.526792298602977	NA
217	NA	NA
218	0.378540670822732	-1.021705
219	0.485668682246554	NA
220	NA	NA
221	0.570075895718736	NA
222	0.541816172372532	0.3758715
223	0.60574315649261	1.4378
224	0.427458764763537	-0.8043835
225	NA	NA
226	0.377238877481458	NA
227	0.302052021534087	-0.587419
228	0.418801446781265	-0.5791395
229	0.39776228698469	-1.65626
230	0.364401131191043	-0.574427
231	0.540226546374996	0.2243055
232	0.450913277879264	NA
233	0.369892821145421	-0.7185285
234	0.495333630830148	0.5295865
235	0.353113217714368	-0.85178
236	NA	NA
237	0.571195740616041	0.314723
238	0.35803527792627	-0.8970595
239	0.346328878758636	-1.16028
240	NA	NA
241	0.474850493247019	0.0140541
242	0.359874092992741	-0.999714
243	NA	NA
244	0.523617265126272	0.930814
245	0.520989943917704	0.960291
246	0.491972916473704	NA
247	0.338633689546084	-0.769498
248	0.60265887082635	0.8848975
249	0.490986360657107	-2.43793
250	0.432684850948429	-0.07453735
251	0.368575983546425	NA
252	0.459936311997497	0.496836
253	0.379539068283077	NA
254	0.554502251877692	NA
255	0.545856171204716	NA
256	NA	NA
257	0.385000423331946	-0.7034385
258	0.510287927231267	1.030705
259	0.450694882572806	NA
260	0.603947390201717	NA
261	0.377764245708057	-0.631019
262	0.379780391289176	1.247625
263	0.358452203888461	-1.34686
264	0.399993599249004	NA
265	0.576931589566972	NA
266	0.317581387468148	-0.5104335
267	0.584605857613879	0.74614
268	0.553366100695046	0.924984
269	0.42343213955253	-0.917174
270	0.570420511024573	0.4868235
271	0.506330104125976	0.79266
272	0.377820517393471	NA
273	0.605381229396733	NA
274	0.354167646384493	-1.268345
275	0.578466086579432	0.808325
276	0.310900938635239	-0.222243
277	0.368398086749535	-0.809555
278	0.408105850483848	-2.345815
279	0.647630506131605	-1.024915
280	0.337977813273657	-0.9818515
281	0.350227828578005	-2.470595
282	0.388919044653293	-0.8789125
283	0.561355821709513	NA
284	0.514381352347386	NA
285	0.354834477463047	-0.9072935
286	0.405644722801807	NA
287	0.539462851963342	NA
288	0.430142558348131	NA
289	0.355572050211121	-0.8482965
290	0.52524524698824	NA
291	0.528270877785048	0.8914125
292	0.438865220286088	NA
293	0.457967711781905	-0.2823525
294	0.334954850716816	NA
295	NA	NA
296	0.540668022533717	1.0446
297	0.576185045319998	0.796444
298	NA	NA
299	0.384062966143577	-0.7366515
300	0.572805865943504	0.98404
301	0.345572419740182	-0.9559185
302	0.343742191027257	-0.946684
303	0.653061058671924	NA
304	0.557402738697609	-0.1836175
305	0.569920305819209	1.25393
306	0.425660644108308	NA
307	0.37132018882215	NA
308	0.394313298409177	NA
309	0.381086051542656	NA
310	0.348342921893777	-0.8538035
311	0.477711310923412	0.8626915
312	0.547823433589015	-0.7819275
313	0.572105317835254	1.015785
314	0.398570024172373	NA
315	0.348655502599855	-1.11721
316	0.38887129000239	NA
317	0.557813327373157	0.990872
318	0.579676051866377	1.416965
319	0.590465744301694	0.877047
320	0.353979337818678	-0.8034825
321	0.545398156679183	0.5710475
322	0.370469916328259	-0.888597
323	0.343558221554229	0.3268625
324	0.360122502493892	-0.3649545
325	NA	NA
326	0.636814451979214	0.8894005
327	0.344622248353149	-0.873616
328	0.359405292456604	-0.9995935
329	0.402517378233846	-0.626514
330	NA	NA
331	0.348206025683818	-1.23674
332	0.445188263366497	-0.7659185
333	NA	NA
334	0.348224859234901	-0.623851
335	0.517345578203317	NA
336	NA	NA
337	0.52918897973567	1.16881
338	0.339258333267141	-0.633466
339	0.479665917559026	0.681301
340	0.440465131556363	0.478374
341	0.481512636766618	0.5896155
342	0.355964468053308	-0.9323125
343	NA	NA
344	0.430289939156903	1.21157
345	0.435421512178196	-0.1446025
346	0.362797722204211	-1.421695
347	0.405390629326841	-2.52514
348	0.425114964231139	NA
349	0.227886820830983	NA
350	0.364946544093419	-0.80338
351	0.381833909204327	-1.07681
352	0.478514925736732	-2.0619
353	0.45839253116444	-0.949179
354	0.375595577099925	-0.2506105
355	0.355335542206622	0.9282895
356	0.489181179316715	0.04862055
357	0.470291672199599	NA
358	0.591241243228806	0.976855
359	NA	NA
360	0.383496156107051	-0.880423
361	0.37797342740014	-0.853732
362	0.48372386177888	NA
363	0.351880128398814	-0.56493
364	NA	NA
365	0.344390608666566	-1.15824
366	0.510590535940374	NA
367	0.640525201102756	1.25217
368	0.335172474183813	NA
369	0.335216356544526	-1.356925
370	NA	NA
371	0.403422672930784	-2.056825
372	NA	NA
373	0.55192231383426	-0.1678955
374	0.485906652006049	0.4549715
375	0.616654307595501	1.544725
376	0.584722753973268	NA
377	0.428687296698874	-0.804169
378	0.280721895970075	-0.3150695
379	0.378030765228653	-0.20718
380	0.594797573671787	0.940439
381	0.391510584230918	NA
382	NA	NA
383	NA	NA
384	0.34514249963133	-0.73809
385	0.584949388064542	0.938201
386	NA	NA
387	0.426547489228995	NA
388	0.355167122950706	-1.077135
389	0.352669398997387	-0.741417
390	0.373804109589041	NA
391	0.382836511095614	-0.267065
392	0.384880097806152	-0.828681
393	0.464384410048976	0.821442
394	0.385768461215722	-0.846441
395	0.573638472074399	1.322235
396	0.385145085956198	-0.975283
397	0.328625456014137	NA
398	0.482108274198922	0.09009265
399	0.352882574894519	-0.5822265
400	0.46538678817092	0.1831975
401	0.590206305713132	NA
402	0.552144182186185	2.5589
403	0.388859213601374	-0.2202005
404	0.323144363540372	NA
405	0.574638593103944	0.947291
406	0.431548433478123	NA
407	NA	NA
408	0.533664275740409	1.045255
409	0.449929614987495	0.507666
410	NA	NA
411	0.361888714638405	-1.10692
412	0.652020038244796	0.596238
413	0.338647880638048	-0.724864
414	0.295180952424338	-1.188525
415	0.367077077227641	1.036875
416	0.602808235219489	1.074515
417	0.458351774474398	-1.601805
418	0.341872523637933	-1.125815
419	0.538826405244318	1.70748
420	0.499784917114384	-0.04589335
421	0.627753894998116	1.10921
422	0.365897422778577	-2.35839
423	0.452146034046219	-0.184418
424	0.332096799687838	-0.7260765
425	0.370685929937114	-0.5839955
426	NA	NA
427	NA	NA
428	0.543515787823426	0.8444835
429	0.540617268181197	1.37737
430	0.562919888323279	-0.7357415
431	0.419822663353552	NA
432	NA	NA
433	0.431379214450472	NA
434	0.568873943143486	0.947654
435	0.557819972656275	1.126955
436	0.505021299592425	NA
437	0.359901432486055	-0.5421265
438	NA	NA
439	0.558668440236558	NA
440	0.552003373038121	0.8193275
441	0.367367291297627	-0.537521
442	0.60236476236869	1.292195
443	0.323489443431815	-0.299019
444	0.360847282245568	NA
445	0.589480774628122	NA
446	0.430700513972903	NA
447	NA	NA
448	NA	NA
449	0.535786938764053	NA
450	0.528655239210293	-0.4080355
451	0.391646867759646	NA
452	0.361923660727462	-1.08474
453	0.436044372283728	0.5312935
454	0.305000339131162	-0.07972135
455	0.444402946722019	-0.8143
456	0.505164240427117	NA
457	0.506241262809375	1.37087
458	0.427859798032648	-0.7340835
459	0.335508871033259	-0.9106925
460	NA	NA
461	0.379658123866882	-0.8401715
462	0.400921397377026	-0.819268
463	0.348647203399642	-0.9900515
464	0.340040346855537	-1.06559
465	0.575432090247345	NA
466	0.421851265822785	NA
467	0.503599727404875	NA
468	NA	NA
469	0.409413201899258	0.2927785
470	0.56725225118128	0.621622
471	NA	NA
472	0.363875975989482	NA
473	0.329472385742141	-1.14784
474	0.397436653798693	-0.3742915
475	NA	NA
476	0.468332649822352	NA
477	0.286893469177138	0.3774875
478	0.35248287479268	-0.75194
479	0.401700753737021	-1.9129
480	0.486940931650047	0.314012
481	0.5193019216069	NA
482	0.596290418346579	NA
483	0.607180965241306	NA
484	0.353524453509836	-0.5681685
485	0.354384738481439	-1.319035
486	0.439728560418886	NA
487	0.396491628775723	-0.890273
488	0.566978819738486	NA
489	NA	NA
490	0.47245330711721	NA
491	0.387112046278803	0.619689
492	0.469955333609814	0.5539895
493	NA	NA
494	0.351864031694439	NA
495	0.576433489862126	0.8907575
496	0.520827705207533	NA
497	0.370933529254845	-1.199875
498	0.332556900963312	-2.123295
499	0.597152111151141	-0.4985395
500	0.399047543256113	NA
501	0.390261545443888	NA
502	NA	NA
503	0.39575339640149	NA
504	0.366160952154999	NA
505	0.341829874656351	-0.5599665
506	0.395942427780221	-1.340035
507	NA	NA
508	0.338755938916399	-0.8292205
509	0.525143427736376	1.211285
510	NA	NA
511	0.384744766811727	-1.05618
512	0.345896522272764	NA
513	NA	NA
514	0.356704181805717	-0.844595
515	0.404640569245199	-0.3238825
516	NA	NA
517	0.331239855010312	NA
518	NA	NA
519	NA	NA
520	0.377464107312996	-0.193847
521	0.398171554706446	-0.9281795
522	0.531386037326005	-1.34513
523	0.551408143821715	NA
524	0.52932822881605	1.12971
525	0.425909307556867	-0.6542325
526	NA	NA
527	0.4439811770147	NA
528	0.353225654020625	-0.8311705
529	NA	NA
530	NA	NA
531	0.602182820331579	0.964342
532	0.522196955849899	1.31264
533	0.64796181103133	1.426385
534	0.557727301587105	0.3461855
535	0.635457372923719	NA
536	0.539076300362015	NA
537	0.349564769164755	NA
538	0.450603839675703	NA
539	0.409833215598214	-1.08424
540	0.363909488692493	-0.523825
541	0.476380892635786	NA
542	0.582130881095465	0.8752005
543	NA	NA
544	0.552142880796723	NA
545	0.335614638902852	2.06661
546	0.532080255970088	0.584212
547	0.379033116733387	NA
548	0.358358097929097	-1.83443
549	0.379598529724192	NA
550	0.564244472825624	NA
551	0.400957381106827	NA
552	0.378392221177612	-0.4306445
553	0.36488137161936	-1.281965
554	0.438816826891421	NA
555	NA	NA
556	0.359597646583004	-2.335435
557	0.551891624650426	1.02581
558	0.436739779571688	-0.2181135
559	0.531911883506477	0.82128
560	NA	NA
561	0.375078838345855	-0.301758
562	0.576299746395801	1.275605
563	0.357597120669766	-0.811315
564	0.426928100317075	-1.06392
565	0.586591742632081	0.881201
566	0.43062183523902	NA
567	0.513895689691716	0.6368675
568	0.367751236306092	-0.759485
569	0.337960814785445	-0.789182
570	0.331076768969544	-0.509764
571	0.566549799313155	1.21461
572	NA	NA
573	0.389030196603156	-0.7347075
574	0.535748970610589	NA
575	0.424017405681397	-0.7685145
576	0.339253428944944	-0.689752
577	0.571423343182908	0.943619
578	0.620819789960922	2.02445
579	0.482172875102285	NA
580	0.337651516306063	-1.184595
581	0.554194337585526	NA
582	0.40018090437345	-0.166078
583	0.602479139624288	0.9973525
584	0.462379198609957	0.819504
585	0.5294054066135	0.648213
586	0.565293881640646	NA
587	0.390506421782258	-0.382834
588	0.33756600254204	-0.981391
589	0.457022364452342	NA
590	0.453241867793552	0.3836
591	0.613835485554793	0.9601375
592	0.359321908726548	-0.832802
593	0.369271859579332	-0.663134
594	0.496675160892394	NA
595	0.607210010354703	NA
596	0.360767300388663	-0.793042
597	0.432207494031743	-0.3827215
598	0.53710318916988	-0.52304
599	0.50693489968139	NA
600	0.394371982481904	NA
601	0.379704136460812	-0.4487825
602	0.520552297033015	1.16699
603	0.555581731346602	0.5967965
604	0.385151980165709	NA
605	0.358161767659396	-0.8207235
606	0.361989592740379	NA
607	0.595308360731563	1.617875
608	0.598817651463173	0.3300985
609	0.607039592771264	1.12432
610	0.532907155701983	0.9396115
611	0.517039108052422	0.0762372
612	0.434230899522226	0.09524745
613	0.563749913077132	0.912971
614	0.342483402268069	-0.4337415
615	NA	NA
616	0.444454471092052	-2.41197
617	0.391100106625612	-0.4625085
618	0.360705255349822	-0.7252015
619	0.363148918912001	-0.718637
620	NA	NA
621	0.359341195278125	-0.730525
622	0.455780116293029	0.6450635
623	0.377693922515262	-0.783318
624	0.493722824029674	NA
625	0.51683844637475	1.064315
626	0.350695738027491	NA
627	NA	NA
628	NA	NA
629	0.344555700573753	NA
630	0.317546701594917	-0.666581
631	0.533715193782484	NA
632	0.557991209719499	1.15073
633	0.575316126106176	NA
634	0.551304751789323	NA
635	0.393138211857468	-0.2110575
636	0.357267468230046	1.23882
637	0.329021480043007	-0.818626
638	0.35669517000266	NA
639	0.617810488005107	0.6764345
640	0.396968944677868	-1.19304
641	0.360564423629917	NA
642	0.410463681379269	NA
643	0.360615412276746	-0.7961805
644	0.576994372708261	0.985078
645	0.550795859180057	1.058255
646	0.466669487621147	NA
647	0.419519115511041	0.515895
648	0.39060956075183	-0.6968945
649	0.348337188224984	-0.8485225
650	0.342524916943522	NA
651	0.47732695075718	0.3858485
652	0.350929315665819	NA
653	NA	NA
654	0.357720593555497	-0.458053
655	0.332225889368342	-0.783181
656	0.421987154231644	NA
657	0.450656845941453	0.2263115
658	0.552493149372941	NA
659	0.368152498470741	-0.5350745
660	0.555198136104145	NA
661	0.404831569778631	NA
662	0.384381755375414	-0.226845
663	0.372293381821978	NA
664	0.547695845006097	0.751065
665	NA	NA
666	0.523267317089959	NA
667	0.526860709502389	1.10788
668	0.575494496627994	1.28221
669	0.557507891421404	1.016715
670	0.583439184596431	0.622801
671	0.583558126800612	1.410425
672	0.592204968803205	NA
673	0.556165222097928	0.971295
674	0.443463008081283	-0.414266
675	0.42865145603578	-0.3271695
676	0.388882178778036	0.297296
677	0.35533903668612	-1.301855
678	0.407743473808154	-0.6098325
679	0.333146829126642	-0.4379625
680	NA	-0.1199245
681	0.62461503425081	NA
682	0.468504033670849	0.0793309
683	0.490875088157563	NA
684	0.354296974650353	-0.145306
685	0.357863978742387	NA
686	0.573288008680401	NA
687	0.577559767696944	1.918965
688	0.625716066972819	0.597854
689	0.392352818351948	NA
690	0.430775484264286	-0.252294
691	0.385898250590908	-1.517615
692	0.338860996813465	-0.2040695
693	NA	NA
694	0.396417413422387	-0.3510305
695	0.36191365626613	-1.1856
696	0.578758976230534	1.143605
697	0.427893371996088	NA
698	0.374185232810196	-0.8058715
699	0.481464348380009	NA
700	0.338304409288836	-0.6828635
701	0.550435307046052	0.1192545
702	0.570636452962016	-0.4363415
703	0.315835097888004	-0.767034
704	0.587778515668006	NA
705	NA	NA
706	0.550778388211002	NA
707	0.533287943742502	NA
708	0.551465555565884	NA
709	0.431400428810227	-1.41535
710	0.552140002893114	NA
711	0.409658686711938	-1.05909
712	0.359935505776849	-1.58667
713	0.606176734616652	-1.868365
714	NA	NA
715	NA	NA
716	0.35180555317817	-0.3385205
717	0.384966180428845	-1.285105
718	0.35566208245434	NA
719	0.334908004964402	-0.1771345
720	0.383074040908343	-1.69329
721	0.603477376970643	NA
722	0.546928607022591	0.500358
723	0.426399064727466	-0.5787505
724	0.503243788044902	-0.00639085
725	0.35291290677484	-0.817362
726	0.36928082149122	-0.345951
727	0.504961877953662	NA
728	0.375559891996534	-0.5885975
729	0.440930326031582	-0.0778394
730	0.512755659785625	NA
731	0.576937493822532	0.9273105
732	0.585800001871465	NA
733	0.357855813590722	-0.6179375
734	0.452424967017624	0.436508
735	0.380999950080999	NA
736	0.536402220404688	1.10829
737	0.565847451862993	NA
738	0.427870579113969	NA
739	0.341902723536338	-1.22328
740	0.586119731880464	NA
741	0.45163754034084	NA
742	0.576020621240212	1.445645
743	0.45763219216479	NA
744	0.375172227762412	0.944239
745	0.44057417669709	0.682752
746	0.574118791195549	NA
747	0.578728136449955	-0.03643445
748	0.580423929464279	NA
749	0.466233964210342	0.943701
750	0.369977948143042	-1.27161
751	0.43002103512406	-0.454449
752	0.344124222139724	-0.79235
753	0.349342596682939	-0.2513825
754	0.594899244202615	NA
755	0.453962343319956	NA
756	NA	NA
757	0.515529627376541	NA
758	0.275352384640326	-0.767576
759	0.495134827805082	NA
760	NA	NA
761	0.418612188606834	-0.536276
762	NA	NA
763	0.345222311335691	0.0521619
764	0.384363990955173	-0.8311615
765	0.559581408335981	NA
766	0.516317927728319	1.210815
767	0.47768092083143	0.354348
768	0.560017323791341	NA
769	0.424554432364304	0.87445
770	0.584403249441401	NA
771	0.367961993998228	-0.72002
772	0.5800217045361	0.9948925
773	0.43289820434906	-0.6777425
774	0.491493773095378	0.4883275
775	0.383478014230181	-0.524171
776	0.485302905437777	NA
777	0.378203741907162	NA
778	NA	NA
779	0.364885202906999	NA
780	0.420376355942467	0.312279
781	NA	NA
782	0.342298096068186	-0.594676
783	0.449782417504039	-0.7810635
784	0.357902451556597	-1.103075
785	0.439185469601812	-1.23012
786	0.501857679772897	0.5891945
787	0.408426117074835	-2.245315
788	0.351013913495131	-0.312622
789	0.370315522782546	-2.08795
790	0.451604638860662	NA
791	0.576133489340939	0.964006
792	0.360487063781632	NA
793	0.350543376923003	NA
794	0.357346426943524	-0.84157
795	0.313930701873909	NA
796	0.414183522244933	-0.7599355
797	NA	NA
798	0.396524647328184	-0.794773
799	0.463983814794468	NA
800	NA	NA
801	0.524925653977918	1.225735
802	0.369667463004225	-0.352798
803	0.515155673573877	0.891533
804	NA	NA
805	0.341517301208849	-0.8737645
806	0.359207044685214	-0.548283
807	0.370625871431041	0.1838795
808	NA	NA
809	0.346921485164948	NA
810	0.412184366574471	-0.9489115
811	0.51594536436752	NA
812	0.384231045682948	NA
813	0.349032276062701	-1.11156
814	0.395828047491011	NA
815	0.383105197790185	-0.7512025
816	NA	NA
817	0.349075517193085	-0.8164605
818	0.3444235584831	-1.765155
819	0.427129119188173	-2.693165
820	0.234034301297341	NA
821	0.350864105485321	-0.3236435
822	0.337150765248308	NA
823	0.607360058695972	-0.5491545
824	0.546102699885697	0.572306
825	0.575077815864384	1.548115
826	0.596206573932703	NA
827	0.342288964704289	NA
828	0.517644554586071	1.062835
829	NA	NA
830	0.449287675318366	0.8400845
831	0.503100950519611	1.139515
832	NA	NA
833	0.378909639170291	-0.3877085
834	0.443511791184621	NA
835	NA	NA
836	0.362079743918246	-0.3961515
837	0.442624481822045	NA
838	0.367227934386232	-0.7493635
839	0.43117163431485	-1.885615
840	NA	0.5944575
841	0.337164779179542	-1.108495
842	0.554965207803657	0.8328495
843	0.545023957567094	1.361075
844	0.463909658652693	0.5255885
845	0.626272826676965	1.754265
846	0.554165882784822	0.4924655
847	NA	NA
848	0.328169331379208	NA
849	0.577670651273969	0.811185
850	0.442851899166019	-0.652827
851	0.342354367223441	-1.072545
852	0.561483367284442	0.959947
853	NA	NA
854	0.57689032763214	0.953397
855	0.359229998886315	-0.9425855
856	0.536394204541574	1.040105
857	0.371596603056529	-0.538618
858	0.382524469247602	0.2765685
859	0.426249487685187	0.466955
860	0.543052531380955	0.888094
861	0.374274736515299	-1.25344
862	0.333082073609219	-0.377304
863	NA	NA
864	0.437114444601488	NA
865	0.380366481811754	-0.2507655
866	0.369557512230101	-0.417446
867	0.591992309308151	1.044785
868	0.369539102768946	-1.165275
869	NA	NA
870	0.588082667017679	1.002635
871	0.364107338075737	-1.965385
872	0.502857186188554	-0.103271
873	0.621956731440448	1.641315
874	0.597847189704746	NA
875	0.447477069499257	0.580041
876	0.393048520535174	-0.7167295
877	0.362822380250333	NA
878	NA	NA
879	0.430545233739863	-1.21529
880	0.446407820206018	0.03746215
881	0.359077473779562	-1.183225
882	0.372784625012765	-0.2430005
883	0.245164763296561	0.107902
884	0.340876771120484	-0.8355045
885	0.387942154864183	-0.04458945
886	0.356309692301061	NA
887	0.366294529998137	-0.912336
888	0.454505295335301	-1.44917
889	0.551427233068474	NA
890	0.442214314402571	0.5536695
891	0.561522898888217	NA
892	0.447828184767628	NA
893	0.34609266847011	-0.649221
894	0.500121493449375	-0.228408
895	0.595618945288327	NA
896	0.346980093143373	-0.9271245
897	0.371756055268423	-0.554787
898	0.374600392720996	-1.54685
899	0.477373466116748	0.4624925
900	0.412302212237774	-0.5777905
901	0.387416695245688	-0.638051
902	0.575433409524469	0.9101605
903	NA	NA
904	0.595623342873281	NA
905	0.3130769108176	-2.279615
906	0.314546028802857	NA
907	0.570870968091793	NA
908	0.352556935852922	-0.8612135
909	0.276118218049897	-0.9981675
910	0.571441284758878	1.065265
911	0.366895487491268	-0.964765
912	0.590248898739302	0.9720745
913	0.465820860965456	0.3272075
914	0.339131592275828	NA
915	0.469642304626563	0.821592
916	0.552693106673055	NA
917	0.582236445705024	NA
918	0.381409475112644	-2.463115
919	0.335515117449116	-0.777609
920	0.416846803433459	-2.00715
921	NA	NA
922	0.416994133183582	-0.395329
923	0.522431074782134	NA
924	0.605716566396378	0.7738765
925	0.442505516029138	-0.01129625
926	NA	NA
927	0.407954508076869	-0.0585832
928	0.347175113015675	-0.809159
929	0.349834070665512	-0.881327
930	0.349773111980165	-0.3611665
931	0.382105108710577	NA
932	0.4289602487989	0.642636
933	0.446879492302157	-1.6688
934	0.60268729349421	0.826128
935	NA	NA
936	NA	NA
937	0.342801043156491	-0.517248
938	0.353791375947824	-0.751932
939	0.388057828502256	NA
940	0.437093007481686	-0.934187
941	0.333795040400518	-1.404425
942	0.464560560989871	NA
943	0.394951567718882	NA
944	NA	NA
945	0.566345924039289	NA
946	0.341265804191053	-0.980305
947	0.530158104512981	0.869402
948	0.37527218569541	NA
949	0.456839335414609	NA
950	0.419235899244858	-0.906826
951	0.390579250732725	-0.496107
952	0.56034439562206	1.16939
953	0.39257750346417	-0.9640255
954	0.392096650036092	-0.904825
955	0.342169889216557	-1.168585
956	NA	NA
957	0.408678693271322	NA
958	0.38262884725565	NA
959	0.573933751584711	1.09497
960	0.417067036046299	NA
961	0.32946502903092	NA
962	0.364270370790563	-0.059171
963	0.391537490810665	-0.565875
964	0.393953813102698	-1.99618
965	0.494274002186357	NA
966	0.354263633056001	-1.277855
967	0.573130302260615	NA
968	0.406137238094529	-0.5749065
969	0.472150668913545	NA
970	NA	NA
971	0.379335140668956	-0.909865
972	0.37285798587926	-0.6672685
973	0.362933601074377	-1.00079
974	0.376148176217447	-0.3848145
975	0.639531390761369	-1.920825
976	0.506658093221045	0.9531235
977	0.573563608353163	1.10041
978	NA	NA
979	0.492140537746736	0.87979
980	NA	NA
981	0.513924794861579	1.15853
982	0.534699929372196	NA
983	0.555347387208408	1.00616
984	0.468075913548072	NA
985	0.347652881812696	-0.417295
986	NA	NA
987	0.559990355389349	1.09361
988	0.596429431990722	NA
989	NA	NA
990	0.369610011281074	-0.832994
991	0.356852822714962	-0.3252615
992	0.536831123244271	NA
993	NA	NA
994	NA	NA
995	0.561688596300207	1.11723
996	0.37601430110935	NA
997	0.421947438055155	0.8253345
998	0.362442587500088	-0.9131135
999	0.456220005758382	-0.514238
1000	0.366000155163863	NA
1001	0.374894170309164	NA
1002	0.435112021288501	-0.2672385
1003	0.355642215085555	NA
1004	0.333072577397006	-0.3060805
1005	0.393866246563251	-2.256365
1006	0.393199462916912	NA
1007	0.574767262737317	0.703128
1008	0.418073841351052	NA
1009	0.356507842435832	-0.7310725
1010	0.569020250557373	1.026745
1011	0.47370742328337	1.00239
1012	0.417785110910406	-1.746605
1013	0.341710951425643	-0.834112
1014	0.355068214270731	-0.675555
1015	0.607529567113099	1.245395
1016	0.396012248241809	-0.623235
1017	0.384818848347306	-0.9358845
1018	0.424660735422111	1.17386
1019	0.539448161205193	-0.4224775
1020	0.361385743946754	-0.411974
1021	0.277035200725614	-0.87919
1022	0.407978182535463	-0.1938275
1023	0.342319494264327	-0.5944075
1024	NA	NA
1025	0.314559132407605	-0.940756
1026	0.355549177921427	-1.04973
1027	0.337075965228316	-1.1511
1028	0.297008229079693	-2.15393
1029	NA	NA
1030	0.325223796931802	-0.940195
1031	0.361751222773465	-0.5474775
1032	0.388470675514614	-0.800907
1033	0.371231183754948	-0.2522665
1034	0.413246102315445	-0.9075305
1035	0.410959859986862	-1.85961
1036	0.373623304670593	-0.467232
1037	0.3690316029316	-0.6164395
1038	0.377963307091146	0.8851805
1039	0.399671681106898	-1.359195
1040	0.361694095495317	-0.278932
1041	0.532221161588318	0.890671
1042	0.365766632059805	-1.17515
1043	0.496171107317074	-0.377081
1044	0.394670087268231	NA
1045	NA	NA
1046	NA	NA
1047	0.507190653410473	1.03907
1048	0.406430421948106	-0.8128725
1049	NA	NA
1050	0.56234354331492	1.045025
1051	0.329015329289607	NA
1052	0.359372722644199	-0.9386495
1053	0.585339977821117	0.927693
1054	NA	NA
1055	0.58748060968322	2.514315
1056	0.350446450901793	-0.8729835
1057	NA	NA
1058	0.390761506662313	-0.750742
1059	0.455811446549969	NA
1060	0.336418794337476	-1.52781
1061	NA	NA
1062	0.488946849674668	1.12389
1063	0.372843767880904	-0.458628
1064	0.541356064633864	1.321925
1065	0.554160225636785	0.203799
1066	0.353841948606718	-0.8384425
1067	0.367418810208952	NA
1068	NA	NA
1069	0.540849915028118	0.5348105
1070	NA	NA
1071	0.338881397447412	-0.533169
1072	0.446017100483688	0.3519955
1073	0.363066016811463	-0.88001
1074	0.355361856656525	-0.8685075
1075	0.539915131234971	NA
1076	0.404714662002762	1.00954
1077	0.61217781649279	NA
1078	0.447230545886904	-0.715109
1079	0.34237438828665	-0.575413
1080	0.511562722748672	0.560209
1081	0.411684531091678	1.47282
1082	0.439889531129886	NA
1083	0.678556412053259	NA
1084	NA	NA
1085	0.360034843835444	-0.433099
1086	0.376961833677447	-0.762679
1087	NA	NA
1088	0.386491612383531	-0.3549815
1089	0.404754846393243	NA
1090	0.546210097154665	1.11652
1091	0.368691495597296	-0.567866
1092	0.404074043972658	-0.9632975
1093	0.524552494719207	0.6272985
1094	0.504878506044834	0.4261035
1095	0.429623851960612	-0.6571115
1096	0.470268289637633	-0.7892355
1097	0.357587955636389	-0.721893
1098	0.555238211655632	0.0127175
1099	0.414282190848183	0.228507
1100	0.405010246099597	NA
1101	NA	NA
1102	0.571795064284868	1.09263
1103	0.355565003242568	-1.078155
1104	0.367093410794594	-0.554582
1105	0.356858607446984	-0.774162
1106	0.534148728331764	NA
1107	0.356873089240534	0.3562855
1108	0.383100075744233	NA
1109	0.514001633816479	-0.161831
1110	0.378867431107986	-1.03765
1111	0.317463467771447	NA
1112	0.36412287711242	-0.8838925
1113	0.581087519239427	1.1391
1114	0.402173166091738	NA
1115	0.376365278000804	-0.7069705
1116	0.408245903080035	NA
1117	0.373053272896084	-0.5573695
1118	0.376554848224469	-0.8283435
1119	0.542114335716545	1.08074
1120	0.376237481497646	0.9094055
1121	0.35151309651556	-0.5605195
1122	0.526396613009094	NA
1123	0.482933320619353	NA
1124	0.378911725373746	-0.656349
1125	0.617188198983174	1.003765
1126	NA	NA
1127	0.479838905947374	NA
1128	NA	NA
1129	NA	NA
1130	0.344978691291366	-0.9082885
1131	0.395079477848889	-0.8863035
1132	0.405153716665587	-0.967376
1133	0.355558265180911	NA
1134	0.35206816962317	-0.703506
1135	0.549837283535147	1.03088
1136	0.386775215997189	-0.5424265
1137	0.357960638541438	-2.352825
1138	0.333511987440465	NA
1139	0.437837963434319	-0.340214
1140	0.585334986381614	1.059055
1141	0.566258887405152	1.06107
1142	0.390859995253018	-0.517748
1143	0.366769003430118	-0.08490595
1144	0.581333220668675	NA
1145	NA	NA
1146	0.333098294599606	0.2938935
1147	0.549191819555578	1.126095
1148	0.346514780510128	-0.882293
1149	NA	NA
1150	0.483015562640667	0.427921
1151	0.323508687892888	-1.08616
1152	NA	NA
1153	NA	NA
1154	0.579848695298424	0.6558145
1155	0.344997499068334	-0.7673135
1156	NA	NA
1157	0.571807625364997	NA
1158	0.377460259853733	-0.9342715
1159	0.409383445928912	-1.36091
1160	0.381630148373706	0.46107
1161	0.314646819329636	NA
1162	0.485540579440629	0.227848
1163	0.494946207937723	0.498027
1164	NA	NA
1165	0.592494418885073	1.268565
1166	0.39419428630179	-1.291305
1167	0.355298266884021	-0.5923495
1168	0.344901366595813	NA
1169	0.428368366231276	NA
1170	0.504317494593059	0.841056
1171	NA	NA
1172	0.301713231401675	NA
1173	0.371769202327314	-0.2583855
1174	0.531812063890327	-0.01120675
1175	0.359176445071176	-1.203815
1176	0.360023474712847	-0.7328905
1177	0.362899697823742	-0.6884325
1178	0.369721388921477	NA
1179	0.565270898585284	0.910321
1180	0.355102098413091	-1.196515
1181	0.386969946958699	-0.848142
1182	0.449121846472144	0.291392
1183	0.348620412242351	-1.035605
1184	0.433532073117941	NA
1185	0.364841196018156	-0.622554
1186	0.445144301354431	-0.04015035
1187	0.361029234240067	NA
1188	0.350757980974418	NA
1189	0.347745784451185	-0.698187
1190	0.37393819481831	-0.6605795
1191	0.322587585562298	NA
1192	0.588711416955676	1.263065
1193	0.468778332104007	NA
1194	0.564383169386047	1.07359
1195	0.352675773553037	-0.520866
1196	0.409118388496944	-1.42399
1197	0.623292916817822	0.8272575
1198	0.345200351620407	NA
1199	0.561921539700205	0.7703165
1200	0.36330218416922	NA
1201	0.533467997608019	0.417817
1202	0.480163272635611	NA
1203	0.354057247271718	-0.8263155
1204	NA	NA
1205	0.403056610453947	-1.033085
1206	0.529872928758935	0.2089495
1207	0.34991604015431	-0.5009625
1208	0.321810020662165	NA
1209	0.36314894716952	NA
1210	0.59330482534069	1.173835
1211	0.532366944685626	NA
1212	0.607254032224719	1.046435
1213	0.363302950609457	0.1733285
1214	0.438822542779485	NA
1215	0.580398783426267	1.040615
1216	0.572437459666609	0.9901505
1217	0.357312329136892	-1.944755
1218	0.608440409569029	NA
1219	0.368857786634084	-1.226595
1220	0.426898153169058	-0.227962
1221	0.374642981437469	NA
1222	NA	NA
1223	NA	NA
1224	0.390260877269576	-2.16919
1225	0.318480990824763	-0.844364
1226	NA	1.28067
1227	NA	NA
1228	0.362971591517366	-1.07789
1229	0.404570143312187	-0.3862525
1230	0.528789133530219	NA
1231	0.374272711379069	NA
1232	0.394687524033617	-0.328826
1233	0.354228958476662	-0.497293
1234	0.571307214632866	0.6048485
1235	NA	NA
1236	0.675699771434739	-0.2125755
1237	0.577248891377086	1.270825
1238	0.348675861166782	-1.097995
1239	0.598315190807244	NA
1240	0.558854991370814	NA
1241	0.445987555052803	-0.938412
1242	0.398211672151346	-0.583368
1243	0.608270389652763	-0.214671
1244	0.480014485432721	NA
1245	NA	NA
1246	0.389375671439872	-0.6856885
1247	0.389095763417487	NA
1248	0.270462648385569	NA
1249	0.339914830675093	-0.2625055
1250	0.434656743529026	NA
1251	0.356047236697697	-1.48106
1252	0.370443795018817	-0.7041825
1253	0.336101938711129	-0.791118
1254	0.400520391722498	-1.329885
1255	0.338756852248943	-0.5366215
1256	0.331927674664031	NA
1257	0.420362818739785	0.202304
1258	0.598465422113218	0.9538125
1259	0.340188367105876	-1.15682
1260	0.361796653836123	-0.7275995
1261	0.355115404481359	-0.50085
1262	0.360281003802819	-0.714452
1263	0.499675493251047	0.878919
1264	0.279309035839265	NA
1265	0.354560994102125	NA
1266	0.416625903992185	-1.015825
1267	0.333330269221106	NA
1268	0.354300155442826	-0.8490635
1269	0.391852349753947	-0.87936
1270	0.505763313117714	NA
1271	0.392943319751076	NA
1272	0.429504661071415	-0.9774895
1273	0.512949155613824	-0.012499285
1274	NA	NA
1275	0.34843509522656	-0.956337
1276	0.347409696765465	-0.660444
1277	0.331803574921754	-0.5149495
1278	0.457507784359481	1.2005
1279	0.411492302596921	-0.991038
1280	0.360846138914552	-0.805146
1281	0.461213892108805	0.7371735
1282	0.405036450587205	NA
1283	0.404093212596268	-2.15858
1284	0.579313337325504	-0.070372
1285	0.356481186774996	-0.404847
1286	NA	NA
1287	0.48275280690579	NA
1288	0.555517925811995	1.445045
1289	0.581463543447948	1.07779
1290	0.395601664598089	NA
1291	0.376124554495579	-1.01119
1292	0.556931232744442	NA
1293	0.358419408494387	-0.5513505
1294	NA	NA
1295	NA	NA
1296	NA	NA
1297	0.397456205206546	-0.7530625
1298	0.498296816407025	0.777753
1299	0.308115413220444	-0.984824
1300	0.413134665962176	NA
1301	0.415165544919817	-0.0436809
1302	0.541619141383867	0.922143
1303	0.334308993736876	-0.540706
1304	0.490544493682436	NA
1305	0.446945022261592	NA
1306	0.336832054399635	-0.448894
1307	0.356433663178819	-0.73623
1308	0.57152330996702	0.930304
1309	0.362155469358723	NA
1310	0.467021281710441	-0.5058535
1311	0.355922477632793	-0.439859
1312	0.39824155615504	-0.463698
1313	NA	NA
1314	0.561836399087853	1.22129
1315	0.519730647012735	0.89507
1316	0.393717159711144	-0.9690145
1317	0.336039159549169	NA
1318	0.420051825594294	1.237415
1319	0.449521843084458	NA
1320	0.353764293751259	NA
1321	0.469077602012293	0.587552
1322	0.59025908381057	0.9582975
1323	0.414459738332004	NA
1324	0.390397898077364	-0.4319075
1325	0.352350217646415	-0.859011
1326	0.487152255150883	0.875003
1327	0.423197676770441	-0.5023215
1328	0.361576754186415	-0.5846545
1329	0.484572753664694	-1.524455
1330	0.339585413850492	-0.819632
1331	NA	NA
1332	0.363470857783893	-0.289436
1333	0.393220518382065	-0.7714585
1334	0.406832674329823	-0.6212785
1335	0.582556512437087	NA
1336	0.45851319918906	NA
1337	0.38549151122777	-0.5285475
1338	0.326081017509189	-1.10076
1339	0.546954848042471	1.031095
1340	NA	NA
1341	0.383575205620247	0.0940763
1342	NA	NA
1343	0.53651949355775	NA
1344	0.576818780215183	0.976834
1345	0.344726194175048	-0.84198
1346	0.393626583637535	NA
1347	0.571941651207709	1.31757
1348	0.356059924078329	-0.758656
1349	0.390793736540271	-0.9914455
1350	0.423242846035044	-1.258545
1351	0.584499253225158	1.01018
1352	0.479526984369612	-0.6459475
1353	0.514089206693728	0.6627115
1354	0.49531862796185	NA
1355	0.353001146784799	-1.125035
1356	0.353483701558075	-0.543538
1357	0.369849433885077	-0.6819165
1358	0.34449401194428	-0.6249485
1359	0.46444853457637	-1.14761
1360	0.616238062983162	0.724743
1361	0.331818962139868	-0.7224175
1362	0.296748195123634	-0.3937815
1363	0.590014672383654	NA
1364	NA	NA
1365	0.342412524413583	-0.4108
1366	0.564138826159998	NA
1367	NA	NA
1368	0.38729773542802	NA
1369	0.46435020799813	NA
1370	0.387948997371653	-0.493965
1371	0.33895604236932	-0.3539465
1372	0.320012470235997	NA
1373	0.361930992157764	-1.48298
1374	0.330193556528687	-0.925783
1375	0.521995622326358	0.2135545
1376	NA	NA
1377	NA	NA
1378	0.519831420142773	NA
1379	0.371925086841742	NA
1380	0.615565926138906	1.161165
1381	0.387789556197603	-1.059375
1382	0.46091117715527	0.744229
1383	NA	NA
1384	0.400247273794371	-0.625691
1385	0.364057355407459	NA
1386	0.448296855880738	0.883027
1387	NA	-0.272399
1388	0.36128848217225	-0.7184755
1389	0.375935364966967	NA
1390	0.562027587389588	0.9005085
1391	NA	NA
1392	0.353297964708228	-0.723713
1393	0.394150965932837	-0.475411
1394	0.352227364026752	0.7104
1395	0.447960294776461	0.9904765
1396	0.482543747535326	-0.276635
1397	0.566441717149825	0.3502945
1398	0.360590465821198	NA
1399	0.333695270178129	NA
1400	0.456185912551118	NA
1401	0.438959244020591	-1.65238
1402	0.348706306173325	NA
1403	NA	NA
1404	0.331107607593353	-1.147665
1405	0.39968634906192	NA
1406	0.412443217438132	NA
1407	0.479783917510963	NA
1408	0.408704440266407	NA
1409	0.393716157829815	-0.6053165
1410	NA	NA
1411	0.41404928768392	-0.555244
1412	0.351130079543566	-0.615057
1413	0.610097369815624	-0.499071
1414	0.544143051771117	NA
1415	0.354253496424624	-0.905823
1416	0.448619966471409	-1.691465
1417	NA	NA
1418	0.62169930666394	0.842515
1419	0.305112591493422	-0.699159
1420	0.355421502507041	-0.8368165
1421	NA	NA
1422	0.335267227029489	0.549552
1423	0.433876264706641	-2.03416
1424	0.521641415197646	1.0166
1425	0.350482784320863	-0.3313725
1426	0.417488350094851	-2.08531
1427	0.519631488343894	0.5766785
1428	NA	NA
1429	0.392001931009903	-1.196665
1430	0.413746696820564	NA
1431	NA	NA
1432	NA	NA
1433	0.592468096039231	0.939051
1434	NA	NA
1435	0.360191524208737	-0.5801555
1436	0.59595187808384	1.23157
1437	0.421124347404405	NA
1438	0.360350674890838	-0.09637315
1439	0.513095592923615	1.147225
1440	NA	NA
1441	0.542732717747597	NA
1442	NA	NA
1443	0.32576028943257	-0.5786055
1444	0.390619380406708	-1.319905
1445	0.352178807557837	NA
1446	0.351075737547753	-0.554114
1447	0.599491333166552	0.8601765
1448	0.415985636994167	-1.351125
1449	0.347421099790529	-0.687849
1450	0.505895285018396	0.768069
1451	0.35147170791388	-0.209535
1452	0.562314341764472	0.976146
1453	NA	NA
1454	0.368756163750285	-0.871419
1455	0.525839106769584	1.252085
1456	0.395688442171266	-0.5434495
1457	0.381934333201399	-0.610797
1458	0.553292753651311	NA
1459	NA	NA
1460	0.580858757053356	-0.3525835
1461	0.52680052906763	0.4018965
1462	NA	NA
1463	0.386148829293809	-0.551823
1464	0.378457584317493	NA
1465	0.360527007116148	-0.7141315
1466	0.389871183791304	NA
1467	NA	NA
1468	0.361109126956165	-0.3125555
1469	0.579009817996677	NA
1470	0.34817835421767	-0.6488775
1471	0.378821952654361	-0.823398
1472	0.330203450671618	-0.482769
1473	0.516912794143034	0.80529
1474	0.332201032577069	-1.55186
1475	0.442395926204136	-1.434265
1476	0.540217231584616	NA
1477	0.341839474414469	-0.5067195
1478	0.34797252156793	-0.703965
1479	0.541901399575072	0.1766345
1480	0.592594398600538	NA
1481	0.540168187031119	1.00082
1482	0.565231789760489	0.8177155
1483	0.573697110533774	1.131025
1484	0.409358589690393	-0.3197615
1485	0.56453875445564	NA
1486	0.389556746228388	-1.821855
1487	0.386276310912268	-1.070225
1488	0.212684922180101	-1.05361
1489	0.365082423891942	-0.3468695
1490	0.351014774709127	-0.183606
1491	0.354540102609709	-0.7513215
1492	0.496635460868203	NA
1493	0.499249267706915	-0.602547
1494	0.338511893618288	NA
1495	0.310231462923447	NA
1496	0.393677573711553	NA
1497	0.587654865128941	0.7779005
1498	0.543429839124144	1.095865
1499	0.363016115663436	-0.821894
1500	0.349486586593856	-0.76963
1501	0.494646478027413	NA
1502	0.376953465677482	-0.5414845
1503	0.437406792976065	NA
1504	0.352673843179555	-1.289365
1505	0.313818539248192	-0.94997
1506	0.403721194253342	-0.561866
1507	0.486480109959919	NA
1508	0.422222266766204	-1.10925
1509	0.347394010973746	-1.075135
1510	0.351184916496902	-0.659051
1511	0.400541639495046	-1.4246
1512	0.540350316905608	2.57317
1513	0.34123250812103	-1.2057
1514	0.395085948169509	NA
1515	NA	NA
1516	0.350854879508611	-0.693413
1517	0.37339295627944	-0.8898255
1518	NA	NA
1519	0.501385085439971	NA
1520	0.589868716028073	NA
1521	0.363989361169772	-0.719654
1522	0.550863867889881	1.174495
1523	0.585030322680985	0.819467
1524	0.365664038766117	NA
1525	0.384530933356229	-1.010865
1526	0.465719104215547	NA
1527	0.41393645011381	-1.44374
1528	0.371084120579949	-2.048945
1529	0.37021290141727	-0.919584
1530	0.316706788637458	-0.909211
1531	0.575917105793193	NA
1532	0.537362965972726	NA
1533	0.297383111696115	-0.3316
1534	0.355995625928495	-0.780903
1535	0.478091440757409	0.40276
1536	0.491766814186957	-0.658005
1537	0.547641322413108	0.874085
1538	NA	NA
1539	0.357201374012734	-1.21635
1540	0.410241963848815	0.3085455
1541	0.37711261108099	-0.666693
1542	0.465939147058024	NA
1543	NA	NA
1544	0.373620554235123	-1.563175
1545	0.342997685162031	NA
1546	NA	NA
1547	0.446118001704584	-0.259548
1548	0.345971028473847	-0.63578
1549	0.4577752973913	NA
1550	0.314502940528739	NA
1551	NA	NA
1552	0.399341209313305	-0.571744
1553	0.370528561458761	-1.986805
1554	0.539918710732059	0.5539665
1555	0.557916531933053	0.864182
1556	0.364405277740806	-1.09747
1557	0.476782953224528	1.011745
1558	0.535825154069058	1.38094
1559	0.383497574927029	0.2522005
1560	NA	NA
1561	0.341131665057004	-1.28881
1562	0.335685469483814	-1.789515
1563	0.34317076991469	-0.491241
1564	0.572878933056776	-0.564391
1565	0.359600330403722	-1.60136
1566	0.570645752646321	NA
1567	0.439789055924107	1.058785
1568	0.466451000900764	NA
1569	0.421477226687157	0.509808
1570	0.456495638812257	-1.20795
1571	0.605012004528305	NA
1572	0.387559838536193	NA
1573	0.583301560608343	NA
1574	0.352125254133445	NA
1575	NA	NA
1576	0.516489444698757	NA
1577	NA	NA
1578	0.387159387693959	-1.255735
1579	0.368967881424016	0.2582685
1580	0.371364645851782	-0.833548
1581	0.35407382768194	-0.983441
1582	0.35417482181073	NA
1583	NA	NA
1584	0.543654853877434	NA
1585	0.350760713347568	NA
1586	NA	NA
1587	0.514578156951753	NA
1588	0.34495549662166	-0.2850505
1589	0.399457733830842	NA
1590	0.546164824697139	NA
1591	0.391371010302312	-0.192205
1592	0.540468959190079	NA
1593	0.375492351589326	-0.8747355
1594	0.559350417130367	0.7894705
1595	NA	NA
1596	0.37160385443311	NA
1597	0.337327497299212	-0.73863
1598	0.359994316167251	-0.945343
1599	0.367109169414536	-0.87102
1600	0.444408106230567	NA
1601	0.382115636795214	-0.908206
1602	0.33587753044308	NA
1603	0.468778332104007	NA
1604	0.512410531249036	NA
1605	0.341224196275863	NA
1606	0.372063217682365	NA
1607	NA	NA
1608	0.37190459121598	-0.982513
1609	0.332402639714709	-0.6686225
1610	0.474556273849823	NA
1611	0.248487097854167	NA
1612	0.344071658058186	-1.612485
1613	NA	NA
1614	0.446937145945266	NA
1615	0.362387463592647	-1.87271
1616	0.359430266848137	-0.8686655
1617	0.552756402143226	NA
1618	0.27168887167178	NA
1619	0.571544030731559	0.903604
1620	0.45455640875614	1.374555
1621	0.34965350890986	-0.8451395
1622	0.638163485669412	0.508774
1623	NA	NA
1624	0.518402443001925	NA
1625	0.559691580154707	0.857852
1626	0.362191897310322	-1.23927
1627	NA	NA
1628	0.539103637403416	0.6315205
1629	0.486255787783231	0.408619
1630	0.377700158355911	-1.539415
1631	NA	NA
1632	0.371770007590055	-0.1912145
1633	0.4158094101001	-0.4249995
1634	NA	-0.686583
1635	0.368668642218556	NA
1636	0.38389194594079	NA
1637	0.325451867307458	NA
1638	0.539974404303156	0.8709595
1639	0.358530882265838	-1.003325
1640	0.429713695848468	NA
1641	0.468458781904066	-2.144205
1642	0.534786318108943	-0.168189
1643	0.38616528383573	NA
1644	NA	NA
1645	0.417412582145013	-0.222836
1646	0.623610695160265	NA
1647	0.402734197839814	0.04258225
1648	NA	NA
1649	0.355427316990892	NA
1650	0.368050286676727	NA
1651	0.365753194042853	-0.5842285
1652	0.42331800994749	NA
1653	0.39209671828092	NA
1654	0.322289920925045	-0.8856545
1655	0.556728697978514	-0.1032275
1656	0.34893741610307	NA
1657	0.419922240126788	-0.228659
1658	0.334135572470585	-0.3990785
1659	0.425324137818194	-0.9821135
1660	0.449033844965615	-1.60646
1661	0.58379903617571	1.09794
1662	0.356982782199918	NA
1663	0.512327461894852	0.6813825
1664	0.536534247784285	1.037685
1665	0.372655741319683	-1.027535
1666	0.38570402826668	-0.2502645
1667	0.355565354213164	NA
1668	0.54145133238256	0.8828935
1669	NA	NA
1670	0.440893874059121	0.913338
1671	0.566299291163545	NA
1672	0.355918908506725	NA
1673	0.392507234113332	-0.510706
1674	0.506150178180871	0.462728
1675	0.503213774878245	0.683981
1676	0.343907977829809	NA
1677	0.476390234364371	NA
1678	0.440666775783583	NA
1679	NA	NA
1680	0.348572671565029	0.0649482
1681	0.511277500215402	-0.6343855
1682	0.681492810178642	NA
1683	0.347719950258178	-0.737788
1684	0.364049707892758	-0.40609
1685	0.369828693124347	-0.9527095
1686	0.397014727377818	-0.5050515
1687	0.523401127684668	NA
1688	0.375300902188169	-0.8908515
1689	0.330224779031215	-1.131885
1690	NA	NA
1691	0.557677947269097	NA
1692	0.362084366830831	-0.8877525
1693	0.359632968761209	-0.7939035
1694	0.49604405384558	NA
1695	0.464813442415865	-0.565745
1696	0.39633460179594	NA
1697	0.367473045219767	-0.34661
1698	0.313818605920735	-0.985904
1699	0.584804045014925	NA
1700	0.509862062863944	0.528551
1701	0.356316345197728	-0.9731085
1702	0.528050751852852	-1.7491
1703	NA	NA
1704	0.356780498368246	-0.842039
1705	0.379347817529219	-0.9022935
1706	0.374959799539948	0.722617
1707	0.474804347942338	0.91327
1708	0.53920828246266	-0.6728775
1709	NA	NA
1710	0.360021875844507	NA
1711	0.637626334839263	1.237225
1712	0.380899522725131	NA
1713	0.341577794280467	-0.8479335
1714	0.372236627159738	NA
1715	0.367316069665591	-0.848681
1716	0.535403043985997	NA
1717	0.331685476163535	-1.22233
1718	0.556802945017681	NA
1719	NA	NA
1720	0.557090052038803	NA
1721	0.409527636865844	-0.558823
1722	0.39555292056841	-1.424085
1723	0.58218943290063	NA
1724	0.353362571847741	-0.865183
1725	0.351092841443244	-0.599103
1726	0.437212416475672	NA
1727	0.363500789893598	NA
1728	0.394500194683969	-0.641579
1729	0.527522011252115	0.1959655
1730	0.359650802976471	-0.968743
1731	0.411828382394312	-2.074225
1732	0.581455389890946	0.7661315
1733	0.482031283409437	NA
1734	0.588840506535467	NA
1735	0.569071693977774	-1.401915
1736	0.364128720908718	-0.663982
1737	0.383039983321759	-0.9693015
1738	0.55872829781618	0.843832
1739	0.350650519968185	-0.8192965
1740	0.334313013393204	0.0385751
1741	0.406029409423916	-0.3125225
1742	0.552476330447161	0.864496
1743	0.547717092244999	0.806009
1744	0.356421764293034	-0.657858
1745	0.34069278931773	-1.00844
1746	NA	NA
1747	0.560061171553204	NA
1748	0.406814970561217	0.5217775
1749	0.374335490752507	-0.0934976
1750	NA	NA
1751	0.428028080844735	NA
1752	0.311313326458311	-0.408078
1753	0.344295276440959	-0.4764055
1754	0.450473415955492	NA
1755	NA	NA
1756	0.526541498635383	0.835502
1757	0.345612128484215	-1.2458
1758	0.360524323113172	NA
1759	0.364723199334533	NA
1760	0.348633690393486	0.40616
1761	NA	NA
1762	0.399484512552814	-0.2082995
1763	NA	NA
1764	0.346034040678118	-0.8268465
1765	0.402102362755251	-0.8634365
1766	0.39072559969616	-0.295586
1767	NA	NA
1768	0.528795559436968	1.08755
1769	0.490826923810868	NA
1770	NA	NA
1771	0.444482248783338	NA
1772	0.568159179601437	0.9503945
1773	0.510992264267671	NA
1774	0.350918592584973	-1.07263
1775	NA	NA
1776	0.402116959510728	-0.3637665
1777	0.369385995438971	-0.3446155
1778	NA	NA
1779	0.370834033806431	-0.891814
1780	0.543113602680585	NA
1781	NA	NA
1782	0.579613959946894	NA
1783	0.38950409712126	NA
1784	NA	NA
1785	0.355834189987045	-0.443835
1786	0.354585099605802	-0.502559
1787	0.402948863158871	-0.9576225
1788	0.363446752671256	0.0456665
1789	0.433020089642812	-0.0516347
1790	0.545670354942231	0.7301365
1791	0.512006906920307	NA
1792	0.357133202825629	-0.69164
1793	0.335045859874493	-0.774442
1794	0.385889912245959	-0.180572
1795	0.57062454300291	1.307245
1796	0.331463524847951	-1.395015
1797	0.443288831568719	-0.2990055
1798	0.363912297630944	NA
1799	NA	NA
1800	0.570085470280682	NA
1801	0.3940751647328	-1.21013
1802	0.520273130358266	-0.2882885
1803	0.366742683575749	-0.5728435
1804	0.323037268311683	-0.4037975
1805	0.431454773025107	NA
1806	0.442278662640388	0.01774825
1807	0.383480237319026	-0.6731255
1808	0.393353530968276	-0.7650595
1809	0.57167090898923	0.894747
1810	0.356533499589471	-0.709479
1811	0.407051906154831	NA
1812	0.53621263421241	-0.4358825
1813	0.375833815195457	-0.1167625
1814	0.439063455761139	0.9273545
1815	0.37498098069253	-0.7959455
1816	0.50775277201029	0.702081
1817	0.513380376993642	0.0357953
1818	0.571936366521021	0.9710245
1819	0.368393032225115	2.459405
1820	0.590903522333022	-1.665885
1821	0.336925925487805	-0.8000255
1822	0.529944808441527	0.1589265
1823	0.439838273050661	-0.6691165
1824	0.465558014573143	1.13066
1825	0.337940827432157	NA
1826	0.530158892297356	0.405374
1827	0.501820517285412	NA
1828	0.356137999611983	-0.8080545
1829	0.566389663251328	0.75164
1830	NA	NA
1831	0.360761058273281	-0.374288
1832	NA	NA
1833	0.543744159150794	-2.204295
1834	NA	NA
1835	0.501849224716163	0.963448
1836	0.353792098170075	-0.6966565
1837	0.334761169557037	-1.120365
1838	0.396210925642728	NA
1839	0.581479646702743	2.07846
1840	NA	NA
1841	0.532772721571193	1.069905
1842	0.46593104753395	NA
1843	0.45651096272526	NA
1844	0.416176254126204	-0.4204755
1845	0.30912487046677	-0.628418
1846	0.538482256529628	0.8668735
1847	0.317463467771447	NA
1848	0.350751846555986	NA
1849	0.344993171038833	0.23378
1850	0.590908035664185	1.6236
1851	0.307739408614775	-0.4339795
1852	NA	NA
1853	0.416732375169277	NA
1854	0.36827632968582	NA
1855	0.354608523134031	NA
1856	0.349819681092836	-0.7442575
1857	NA	NA
1858	0.511445266725391	NA
1859	0.361639878326461	NA
1860	0.374433727213869	-1.120225
1861	0.567813847493845	2.421385
1862	0.329526417701135	-0.71562
1863	0.347033018791891	-0.993803
1864	0.424555523630065	0.2501455
1865	0.387241635137738	-0.7118105
1866	0.61969256440493	0.656936
1867	0.368819129442383	-0.08203045
1868	0.344310576619092	-0.971351
1869	0.517702378734772	0.793585
1870	0.366260313966463	-0.396754
1871	0.368942161317675	-0.9238415
1872	NA	NA
1873	0.362407432746171	0.294931
1874	0.401896032432985	-0.345319
1875	NA	NA
1876	0.530338134903527	1.122415
1877	NA	NA
1878	0.376391401607748	-0.599391
1879	0.359302314040921	-0.4531025
1880	0.485064168665127	0.301299
1881	0.558552020030297	2.486965
1882	0.470302434592979	1.70369
1883	0.589590078774716	-2.04389
1884	0.319993496568073	-0.2898075
1885	0.401319198652179	NA
1886	0.443209914021408	NA
1887	0.369990511824814	-1.077875
1888	0.38658083947493	-1.867795
1889	NA	NA
1890	0.413913576737035	1.326875
1891	0.448203235666575	0.196225
1892	0.379992569385499	-0.714071
1893	0.346992188982474	NA
1894	0.354232507285898	-0.909437
1895	0.342489248499258	-0.4939195
1896	0.462379968131613	NA
1897	0.361263461475725	-0.818927
1898	0.410721241541766	0.7790385
1899	0.321354144577744	-0.812494
1900	0.55932825795555	1.01793
1901	0.393023192377497	0.09876055
1902	0.576342016684809	NA
1903	0.534843813372796	NA
1904	0.351330679903668	-0.5872705
1905	0.674019063989374	1.50522
1906	0.439742424036255	0.123883
1907	0.380091927374725	0.424669
1908	NA	NA
1909	0.292406931489004	-0.7994955
1910	0.460789438142934	NA
1911	0.599610065685029	2.265245
1912	0.38185046441907	-0.470441
1913	0.316467022031279	-1.035365
1914	NA	NA
1915	NA	NA
1916	0.523234638465758	NA
1917	0.422944199424688	0.0599879
1918	0.560487652482091	0.825752
1919	0.378194492851028	-1.005535
1920	NA	NA
1921	0.463872057888439	0.613905
1922	0.449066406764748	0.4826265
1923	0.44720462245357	-0.013792
1924	0.475028524306133	0.925063
1925	NA	NA
1926	0.380647314610464	-0.608162
1927	0.395538241477694	-1.075535
1928	0.310745247869508	NA
1929	0.347510380659394	-0.9905355
1930	0.383758744718544	NA
1931	0.480362773107061	NA
1932	0.514016969613805	0.669778
1933	NA	NA
1934	0.300098407427671	NA
1935	0.36701419121134	-0.45541
1936	0.37184529149624	-0.1417605
1937	NA	NA
1938	0.318176047534553	-1.206155
1939	NA	NA
1940	0.544698256171035	0.943951
1941	0.614801436641235	NA
1942	0.391816045314544	NA
1943	0.344699135930294	-0.8956915
1944	0.382296923347883	-0.7412205
1945	NA	NA
1946	0.546827102778369	NA
1947	0.602936702746414	0.107082
1948	0.467704284737954	0.65572
1949	0.544318058785873	NA
1950	0.451076187904024	-0.1667585
1951	NA	NA
1952	0.329582012824262	-0.272219
1953	0.441444202201541	NA
1954	0.390971292225883	-1.019675
1955	0.354380796231108	NA
1956	0.404332750553272	-0.5049545
1957	0.366342763587127	-0.958539
1958	0.3748094260497	-0.6791755
1959	0.325740874096258	NA
1960	0.420811642453592	NA
1961	0.538074507341101	0.4876895
1962	0.379284394991579	NA
1963	0.568817048446262	1.774155
1964	0.35892266199351	NA
1965	0.318740663352824	-0.417323
1966	0.373009018256552	NA
1967	NA	NA
1968	0.582553740798752	NA
1969	0.554578298303306	NA
1970	0.39536776795418	-0.7663555
1971	0.580559099642182	NA
1972	0.678043930232437	0.693655
1973	0.359154294745239	-0.8247185
1974	0.569202093313469	1.12351
1975	0.384913299953821	-1.01663
1976	0.443448786399652	-0.03604385
1977	0.569364403741123	1.169935
1978	0.311283116689165	NA
1979	NA	NA
1980	0.418251211132746	-0.6828995
1981	0.558883009154468	-0.2184675
1982	0.592494848839291	0.6574045
1983	0.581666000070518	0.9678425
1984	NA	NA
1985	0.540833612401194	-0.4433985
1986	0.347783326431303	-0.9687195
1987	0.434324150313424	0.496454
1988	0.3614316750027	NA
1989	0.59165427600457	0.815308
1990	0.473107546019356	NA
1991	0.347722168188063	-0.3037095
1992	0.532449781562567	NA
1993	0.44505680688107	NA
1994	0.489750697053081	NA
1995	0.58393997942286	1.06623
1996	0.391201704119355	-0.7554545
1997	NA	NA
1998	0.371655688469602	-0.974022
1999	0.6004608400088	0.8396735
[truncated: 2,978 more rows]
