# Supplementary material for: Measuring exposure to misinformation from political elites on Twitter
Source: Nat Commun. 2022 Nov 21;13:7144. doi: 10.1038/s41467-022-34769-6 (PMC9681735; doi:10.1038/s41467-022-34769-6)
Supplement: Supplementary file 4 — Source Data [file 41467_2022_34769_MOESM4_ESM.zip › Source Data/table1.csv]

Cluster 1	Cluster 2	Cluster 3
nytimes.com	forbes.com	wsj.com
washingtonpost.com	apple.com	thehill.com
cnn.com	bbc.com	foxnews.com
politico.com	wordpress.com	pscp.tv
nbcnews.com	bbc.co.uk	nypost.com
go.com	espn.com	dailymail.co.uk
huffpost.com	change.org	washingtonexaminer.com
npr.org	vimeo.com	breitbart.com
yahoo.com	eventbrite.com	whitehouse.gov
cbsnews.com	twimg.com	senate.gov
