# Supplementary material for: Measuring exposure to misinformation from political elites on Twitter
Source: Nat Commun. 2022 Nov 21;13:7144. doi: 10.1038/s41467-022-34769-6 (PMC9681735; doi:10.1038/s41467-022-34769-6)
Supplement: Supplementary file 4 — Source Data [file 41467_2022_34769_MOESM4_ESM.zip › Source Data/fig1a.csv]

	no_factcheck
1	861
2	602
3	300
4	206
5	202
6	184
7	172
8	169
9	164
10	160
11	160
12	142
13	102
14	85
15	82
16	80
17	80
18	69
19	64
20	64
21	64
22	64
23	62
24	61
25	60
26	58
27	58
28	56
29	51
30	51
31	51
32	49
33	48
34	48
35	44
36	41
37	41
38	40
39	43
40	39
41	38
42	38
43	38
44	36
45	36
46	35
47	35
48	34
49	34
50	34
51	34
52	34
53	33
54	33
55	33
56	32
57	31
58	31
59	30
60	30
61	30
62	30
63	29
64	29
65	29
66	28
67	28
68	28
69	27
70	27
71	27
72	27
73	26
74	26
75	26
76	26
77	26
78	25
79	25
80	25
81	24
82	24
83	23
84	23
85	22
86	22
87	22
88	22
89	22
90	22
91	22
92	21
93	21
94	21
95	21
96	21
97	21
98	20
99	20
100	20
101	19
102	19
103	19
104	19
105	19
106	19
107	19
108	19
109	19
110	19
111	18
112	18
113	18
114	18
115	18
116	18
117	18
118	18
119	18
120	17
121	17
122	17
123	17
124	17
125	17
126	17
127	17
128	17
129	17
130	17
131	17
132	17
133	16
134	16
135	16
136	16
137	16
138	16
139	16
140	16
141	16
142	16
143	15
144	15
145	15
146	15
147	15
148	14
149	14
150	14
151	14
152	14
153	14
154	14
155	14
156	14
157	14
158	14
159	14
160	13
161	13
162	13
163	13
164	13
165	13
166	13
167	13
168	13
169	13
170	13
171	13
172	13
173	13
174	13
175	13
176	13
177	13
178	12
179	12
180	12
181	12
182	12
183	12
184	12
185	12
186	12
187	12
188	12
189	12
190	12
191	12
192	11
193	11
194	11
195	11
196	11
197	11
198	11
199	11
200	11
201	11
202	11
203	11
204	11
205	11
206	11
207	11
208	11
209	11
210	11
211	11
212	10
213	10
214	10
215	10
216	10
217	10
218	10
219	10
220	10
221	10
222	10
223	10
224	10
225	10
226	10
227	10
228	10
229	10
230	10
231	10
232	10
233	10
234	9
235	9
236	9
237	9
238	9
239	9
240	9
241	9
242	9
243	9
244	9
245	9
246	9
247	9
248	9
249	9
250	9
251	9
252	9
253	9
254	9
255	9
256	8
257	8
258	8
259	8
260	8
261	8
262	8
263	8
264	8
265	8
266	8
267	8
268	8
269	8
270	8
271	8
272	8
273	8
274	8
275	8
276	8
277	8
278	8
279	8
280	8
281	8
282	8
283	8
284	8
285	8
286	8
287	8
288	8
289	8
290	8
291	8
292	8
293	8
294	8
295	8
296	8
297	7
298	7
299	7
300	7
301	7
302	7
303	7
304	7
305	7
306	7
307	7
308	7
309	7
310	7
311	7
312	7
313	7
314	7
315	7
316	7
317	7
318	7
319	7
320	7
321	7
322	7
323	7
324	7
325	7
326	7
327	7
328	7
329	7
330	7
331	7
332	6
333	6
334	6
335	6
336	6
337	6
338	6
339	6
340	6
341	6
342	6
343	6
344	6
345	6
346	6
347	6
348	6
349	6
350	6
351	6
352	6
353	6
354	6
355	6
356	6
357	6
358	6
359	6
360	6
361	6
362	6
363	6
364	6
365	6
366	6
367	6
368	6
369	6
370	6
371	5
372	5
373	5
374	5
375	5
376	5
377	5
378	5
379	5
380	5
381	5
382	5
383	5
384	5
385	5
386	5
387	5
388	5
389	5
390	5
391	5
392	5
393	5
394	5
395	5
396	5
397	5
398	5
399	5
400	5
401	5
402	5
403	5
404	5
405	5
406	5
407	5
408	5
409	5
410	5
411	5
412	5
413	5
414	5
415	5
416	8
417	5
418	5
419	5
420	5
421	5
422	5
423	5
424	5
425	5
426	5
427	5
428	5
429	5
430	5
431	5
432	5
433	5
434	5
435	5
436	5
437	4
438	4
439	4
440	4
441	4
442	4
443	4
444	4
445	4
446	4
447	4
448	4
449	4
450	4
451	4
452	4
453	4
454	4
455	4
456	4
457	4
458	4
459	4
460	4
461	6
462	4
463	4
464	4
465	4
466	4
467	4
468	4
469	4
470	4
471	4
472	4
473	4
474	4
475	4
476	4
477	4
478	4
479	4
480	4
481	4
482	4
483	4
484	4
485	4
486	4
487	4
488	4
489	4
490	4
491	4
492	4
493	4
494	4
495	4
496	4
497	4
498	4
499	4
500	4
501	4
502	4
503	4
504	4
505	4
506	4
507	4
508	4
509	4
510	4
511	4
512	4
513	4
514	4
515	4
516	4
517	4
518	4
519	4
520	4
521	4
522	4
523	4
524	4
525	4
526	4
527	4
528	4
529	4
530	4
531	4
532	4
533	4
534	4
535	4
536	4
537	4
538	4
539	4
540	4
541	4
542	4
543	4
544	4
545	4
546	4
547	4
548	4
549	4
550	4
551	4
552	3
553	3
554	3
555	3
556	3
557	3
558	3
559	3
560	3
561	3
562	3
563	3
564	3
565	3
566	3
567	3
568	3
569	3
570	3
571	3
572	3
573	3
574	3
575	3
576	3
577	3
578	3
579	3
580	3
581	3
582	3
583	3
584	3
585	3
586	3
587	3
588	3
589	3
590	3
591	3
592	3
593	3
594	3
595	3
596	3
597	3
598	3
599	3
600	3
601	3
602	3
603	3
604	3
605	3
606	3
607	3
608	3
609	3
610	3
611	3
612	3
613	3
614	3
615	3
616	3
617	3
618	3
619	3
620	3
621	3
622	3
623	3
624	3
625	3
626	3
627	3
628	3
629	3
630	3
631	3
632	3
633	3
634	3
635	3
636	3
637	3
638	3
639	3
640	3
641	3
642	3
643	3
644	3
645	3
646	3
647	3
648	3
649	3
650	3
651	3
652	3
653	3
654	3
655	3
656	3
657	3
658	3
659	3
660	3
661	3
662	3
663	3
664	3
665	3
666	3
667	3
668	3
669	3
670	3
671	3
672	3
673	3
674	3
675	3
676	3
677	3
678	3
679	3
680	3
681	3
682	3
683	3
684	3
685	3
686	3
687	3
688	3
689	3
690	3
691	3
692	3
693	3
694	3
695	3
696	3
697	3
698	3
699	3
700	3
701	3
702	3
703	3
704	3
705	3
706	3
707	3
708	3
709	3
710	3
711	3
712	3
713	3
714	3
715	3
716	3
717	3
718	3
719	3
720	3
721	3
722	3
723	3
724	3
725	3
726	3
727	3
728	3
729	3
730	3
731	3
732	3
733	3
734	3
735	3
736	3
737	3
738	3
739	3
740	3
741	3
742	3
743	3
744	3
745	3
746	3
747	3
748	3
749	3
750	3
751	3
752	3
753	3
754	3
755	3
756	3
757	3
758	3
759	3
760	3
761	3
762	3
763	3
764	3
765	3
766	3
767	3
768	3
769	3
770	3
771	3
772	3
773	3
774	3
775	3
776	3
777	3
778	3
779	3
780	3
781	3
782	3
783	3
784	3
785	3
1078	11
1100	7
1101	6
1102	6
1103	6
1104	6
1105	6
1106	5
1107	5
1108	5
1109	5
1110	5
1111	5
1112	5
1113	5
1114	5
1115	5
1116	4
1117	4
1118	4
1119	4
1120	4
1121	4
1122	4
1123	4
1124	4
1125	4
1126	4
