# Supplementary material for: Measuring exposure to misinformation from political elites on Twitter
Source: Nat Commun. 2022 Nov 21;13:7144. doi: 10.1038/s41467-022-34769-6 (PMC9681735; doi:10.1038/s41467-022-34769-6)
Supplement: Supplementary file 4 — Source Data [file 41467_2022_34769_MOESM4_ESM.zip › Source Data/fig1c.csv]

	falsity_score
1	0.783
2	0.426
3	0.422
4	0.561
5	0.569
6	0.525
7	0.586
8	0.441
9	0.572
10	0.527
11	0.537
12	0.693
13	0.505
14	0.538
15	0.652
16	0.44
17	0.465
18	0.586
19	0.43
20	0.517
21	0.545
22	0.615
23	0.661
24	0.813
25	0.488
26	0.631
27	0.727
28	0.388
29	0.475
30	0.601
31	0.608
32	0.408
33	0.346
34	0.527
35	0.422
36	0.538
37	0.577
38	0.644
39	0.806
40	0.759
41	0.351
42	0.441
43	0.682
44	0.575
45	0.582
46	0.35
47	0.509
48	0.375
49	0.451
50	0.459
51	0.593
52	0.641
53	0.488
54	0.539
55	0.548
56	0.383
57	0.395
58	0.689
59	0.4
60	0.495
61	0.728
62	0.822
63	0.478
64	0.526
65	0.616
66	0.312
67	0.539
68	0.775
69	0.476
70	0.576
71	0.669
72	0.765
73	0.413
74	0.463
75	0.504
76	0.538
77	0.79
78	0.29
79	0.614
80	0.684
81	0.344
82	0.606
83	0.652
84	0.691
85	0.318
86	0.386
87	0.516
88	0.623
89	0.675
90	0.695
91	0.7
92	0.398
93	0.54
94	0.54
95	0.612
96	0.624
97	0.643
98	0.555
99	0.597
100	0.647
101	0.25
102	0.289
103	0.303
104	0.321
105	0.461
106	0.532
107	0.553
108	0.642
109	0.742
110	0.839
111	0.306
112	0.306
113	0.403
114	0.422
115	0.514
116	0.519
117	0.542
118	0.556
119	0.617
120	0.344
121	0.426
122	0.432
123	0.471
124	0.485
125	0.485
126	0.5
127	0.506
128	0.559
129	0.565
130	0.668
131	0.697
132	0.756
133	0.187
134	0.359
135	0.437
136	0.459
137	0.516
138	0.528
139	0.569
140	0.687
141	0.803
142	0.822
143	0.267
144	0.383
145	0.483
146	0.483
147	0.717
148	0.339
149	0.357
150	0.4
151	0.436
152	0.464
153	0.464
154	0.5
155	0.543
156	0.554
157	0.604
158	0.721
159	0.836
160	0.269
161	0.288
162	0.365
163	0.404
164	0.423
165	0.481
166	0.488
167	0.519
168	0.538
169	0.538
170	0.558
171	0.615
172	0.615
173	0.635
174	0.7
175	0.831
176	0.946
177	1.05
178	0.229
179	0.258
180	0.362
181	0.417
182	0.446
183	0.458
184	0.521
185	0.571
186	0.592
187	0.604
188	0.612
189	0.621
190	0.708
191	0.737
192	0.318
193	0.341
194	0.364
195	0.373
196	0.441
197	0.486
198	0.532
199	0.532
200	0.545
201	0.555
202	0.568
203	0.614
204	0.691
205	0.7
206	0.709
207	0.714
208	0.727
209	0.736
210	0.755
211	0.818
212	0.2
213	0.2
214	0.275
215	0.325
216	0.4
217	0.4
218	0.45
219	0.475
220	0.475
221	0.51
222	0.525
223	0.55
224	0.55
225	0.61
226	0.66
227	0.675
228	0.675
229	0.7
230	0.7
231	0.84
232	0.91
233	0.93
234	0.333
235	0.444
236	0.5
237	0.5
238	0.511
239	0.528
240	0.528
241	0.567
242	0.567
243	0.583
244	0.583
245	0.583
246	0.611
247	0.639
248	0.639
249	0.65
250	0.65
251	0.667
252	0.678
253	0.744
254	0.817
255	0.817
256	0.281
257	0.281
258	0.312
259	0.344
260	0.344
261	0.344
262	0.344
263	0.344
264	0.344
265	0.375
266	0.406
267	0.406
268	0.406
269	0.406
270	0.419
271	0.437
272	0.437
273	0.462
274	0.469
275	0.469
276	0.469
277	0.5
278	0.5
279	0.512
280	0.525
281	0.531
282	0.531
283	0.531
284	0.587
285	0.594
286	0.656
287	0.656
288	0.7
289	0.719
290	0.731
291	0.731
292	0.744
293	0.75
294	0.762
295	0.762
296	0.781
297	0.214
298	0.25
299	0.286
300	0.286
301	0.286
302	0.336
303	0.393
304	0.393
305	0.393
306	0.429
307	0.429
308	0.464
309	0.464
310	0.464
311	0.464
312	0.479
313	0.536
314	0.536
315	0.536
316	0.55
317	0.55
318	0.55
319	0.571
320	0.571
321	0.571
322	0.586
323	0.586
324	0.621
325	0.643
326	0.643
327	0.679
328	0.693
329	0.714
330	0.85
331	0.857
332	0.25
333	0.25
334	0.292
335	0.292
336	0.375
337	0.375
338	0.375
339	0.417
340	0.417
341	0.417
342	0.458
343	0.458
344	0.458
345	0.458
346	0.5
347	0.542
348	0.583
349	0.583
350	0.583
351	0.583
352	0.583
353	0.583
354	0.625
355	0.625
356	0.625
357	0.625
358	0.625
359	0.625
360	0.683
361	0.725
362	0.75
363	0.75
364	0.767
365	0.792
366	0.808
367	0.892
368	0.892
369	0.933
370	1.05
371	0.1
372	0.15
373	0.2
374	0.2
375	0.25
376	0.25
377	0.25
378	0.25
379	0.25
380	0.25
381	0.3
382	0.3
383	0.3
384	0.3
385	0.35
386	0.35
387	0.35
388	0.4
389	0.4
390	0.4
391	0.4
392	0.4
393	0.4
394	0.45
395	0.45
396	0.45
397	0.45
398	0.45
399	0.45
400	0.45
401	0.45
402	0.45
403	0.47
404	0.5
405	0.5
406	0.5
407	0.55
408	0.55
409	0.55
410	0.55
411	0.55
412	0.55
413	0.6
414	0.62
415	0.65
416	0.59
417	0.65
418	0.67
419	0.67
420	0.69
421	0.7
422	0.75
423	0.75
424	0.75
425	0.75
426	0.75
427	0.77
428	0.77
429	0.79
430	0.8
431	0.8
432	0.8
433	0.8
434	0.85
435	0.85
436	0.9
437	0.187
438	0.187
439	0.187
440	0.25
441	0.25
442	0.25
443	0.25
444	0.25
445	0.25
446	0.25
447	0.312
448	0.312
449	0.312
450	0.337
451	0.375
452	0.375
453	0.375
454	0.375
455	0.375
456	0.375
457	0.375
458	0.375
459	0.375
460	0.4
461	0.458
462	0.437
463	0.437
464	0.437
465	0.437
466	0.437
467	0.437
468	0.437
469	0.437
470	0.437
471	0.5
472	0.5
473	0.5
474	0.5
475	0.5
476	0.5
477	0.5
478	0.5
479	0.5
480	0.5
481	0.5
482	0.562
483	0.562
484	0.562
485	0.562
486	0.562
487	0.562
488	0.562
489	0.562
490	0.562
491	0.562
492	0.562
493	0.562
494	0.562
495	0.562
496	0.587
497	0.587
498	0.625
499	0.625
500	0.625
501	0.625
502	0.625
503	0.625
504	0.625
505	0.625
506	0.625
507	0.65
508	0.65
509	0.65
510	0.675
511	0.687
512	0.687
513	0.687
514	0.687
515	0.687
516	0.687
517	0.687
518	0.687
519	0.687
520	0.687
521	0.712
522	0.712
523	0.75
524	0.75
525	0.75
526	0.75
527	0.775
528	0.775
529	0.8
530	0.812
531	0.812
532	0.812
533	0.812
534	0.812
535	0.812
536	0.812
537	0.837
538	0.837
539	0.837
540	0.837
541	0.875
542	0.9
543	0.925
544	0.937
545	0.937
546	0.962
547	0.962
548	1
549	1.025
550	1.025
551	1.1
552	0
553	0
554	0.083
555	0.083
556	0.083
557	0.167
558	0.167
559	0.167
560	0.167
561	0.167
562	0.167
563	0.167
564	0.25
565	0.25
566	0.25
567	0.25
568	0.25
569	0.25
570	0.25
571	0.25
572	0.25
573	0.333
574	0.333
575	0.333
576	0.333
577	0.333
578	0.333
579	0.333
580	0.333
581	0.333
582	0.333
583	0.333
584	0.333
585	0.333
586	0.333
587	0.333
588	0.333
589	0.333
590	0.333
591	0.333
592	0.333
593	0.333
594	0.333
595	0.333
596	0.333
597	0.333
598	0.333
599	0.333
600	0.417
601	0.417
602	0.417
603	0.417
604	0.417
605	0.417
606	0.417
607	0.417
608	0.417
609	0.417
610	0.417
611	0.417
612	0.417
613	0.417
614	0.417
615	0.417
616	0.417
617	0.417
618	0.417
619	0.417
620	0.417
621	0.417
622	0.417
623	0.417
624	0.417
625	0.417
626	0.417
627	0.45
628	0.45
629	0.5
630	0.5
631	0.5
632	0.5
633	0.5
634	0.5
635	0.5
636	0.5
637	0.5
638	0.5
639	0.5
640	0.5
641	0.5
642	0.5
643	0.5
644	0.5
645	0.5
646	0.5
647	0.5
648	0.5
649	0.5
650	0.5
651	0.5
652	0.533
653	0.533
654	0.533
655	0.533
656	0.533
657	0.583
658	0.583
659	0.583
660	0.583
661	0.583
662	0.583
663	0.583
664	0.583
665	0.583
666	0.583
667	0.583
668	0.583
669	0.583
670	0.583
671	0.583
672	0.583
673	0.583
674	0.583
675	0.583
676	0.583
677	0.583
678	0.583
679	0.583
680	0.583
681	0.583
682	0.583
683	0.583
684	0.583
685	0.583
686	0.583
687	0.583
688	0.583
689	0.583
690	0.583
691	0.583
692	0.583
693	0.617
694	0.617
695	0.667
696	0.667
697	0.667
698	0.667
699	0.667
700	0.667
701	0.667
702	0.667
703	0.667
704	0.667
705	0.667
706	0.667
707	0.667
708	0.667
709	0.667
710	0.7
711	0.7
712	0.7
713	0.7
714	0.7
715	0.75
716	0.75
717	0.75
718	0.75
719	0.75
720	0.75
721	0.75
722	0.75
723	0.75
724	0.75
725	0.75
726	0.75
727	0.75
728	0.75
729	0.75
730	0.75
731	0.783
732	0.783
733	0.783
734	0.783
735	0.783
736	0.783
737	0.833
738	0.833
739	0.833
740	0.833
741	0.833
742	0.833
743	0.833
744	0.833
745	0.833
746	0.833
747	0.833
748	0.833
749	0.833
750	0.833
751	0.833
752	0.833
753	0.867
754	0.867
755	0.867
756	0.867
757	0.867
758	0.867
759	0.867
760	0.867
761	0.867
762	0.867
763	0.9
764	0.917
765	0.917
766	0.917
767	0.95
768	0.95
769	0.95
770	0.95
771	0.95
772	0.95
773	0.95
774	0.983
775	1
776	1.033
777	1.033
778	1.033
779	1.033
780	1.033
781	1.033
782	1.067
783	1.067
784	1.067
785	1.067
1078	0.614
1100	0.536
1101	0.517
1102	0.625
1103	0.642
1104	0.708
1105	0.825
1106	0.2
1107	0.25
1108	0.4
1109	0.55
1110	0.62
1111	0.64
1112	0.67
1113	0.7
1114	0.8
1115	0.85
1116	0.187
1117	0.187
1118	0.375
1119	0.437
1120	0.5
1121	0.687
1122	0.75
1123	0.8
1124	0.837
1125	0.9
1126	1.025
