# Supplementary material for: Measuring exposure to misinformation from political elites on Twitter
Source: Nat Commun. 2022 Nov 21;13:7144. doi: 10.1038/s41467-022-34769-6 (PMC9681735; doi:10.1038/s41467-022-34769-6)
Supplement: Supplementary file 4 — Source Data [file 41467_2022_34769_MOESM4_ESM.zip › Source Data/fig1b.csv]

	no_factcheck	factcheck_category
T	1654	T
MT	2222	MT
HT	2287	HT
MF	2064	MF
F	2149	F
POF	720	POF
