# Supplementary material for: Measuring exposure to misinformation from political elites on Twitter
Source: Nat Commun. 2022 Nov 21;13:7144. doi: 10.1038/s41467-022-34769-6 (PMC9681735; doi:10.1038/s41467-022-34769-6)
Supplement: Supplementary file 4 — Source Data [file 41467_2022_34769_MOESM4_ESM.zip › Source Data/fig1e.csv]

	pf_elites_count
1	143
NA	NA
NA.1	NA
4	46
5	15
NA.2	NA
7	38
8	34
9	30
10	21
11	54
12	11
13	101
14	32
15	73
16	39
17	276
18	21
19	58
NA.3	NA
21	47
22	67
23	103
24	36
25	27
26	28
27	16
28	56
NA.4	NA
30	89
31	163
32	56
33	76
34	34
35	19
36	13
37	43
NA.5	NA
39	112
NA.6	NA
41	19
42	143
43	223
NA.7	NA
45	36
46	10
47	47
48	81
49	120
50	66
NA.8	NA
52	42
53	19
54	76
NA.9	NA
56	10
57	11
58	20
59	61
60	35
61	40
62	79
63	27
64	23
65	42
66	21
67	24
68	14
NA.10	NA
70	82
71	35
72	19
73	26
NA.11	NA
NA.12	NA
76	38
77	22
78	53
79	55
80	51
81	27
82	94
83	99
84	34
NA.13	NA
86	83
87	14
88	96
89	21
90	109
91	58
NA.14	NA
NA.15	NA
NA.16	NA
95	36
96	16
97	33
NA.17	NA
99	51
100	63
101	110
102	10
103	19
NA.18	NA
105	21
106	17
107	100
108	20
109	96
110	33
NA.19	NA
112	35
113	91
114	32
115	122
116	103
117	48
118	29
119	22
120	26
121	27
122	36
123	19
124	26
125	81
126	32
NA.20	NA
128	21
129	189
130	54
131	58
132	10
133	35
134	50
NA.21	NA
136	28
137	26
138	33
139	32
140	93
141	43
142	55
NA.22	NA
144	43
145	17
NA.23	NA
147	127
148	24
149	131
150	10
151	102
152	44
153	195
154	11
155	39
156	69
157	46
158	47
159	63
160	70
161	17
162	14
163	12
164	97
165	11
166	63
167	159
168	54
169	9
170	41
171	93
172	103
NA.24	NA
174	46
175	29
176	60
NA.25	NA
178	17
179	24
180	5
181	51
182	7
183	56
184	129
185	30
186	25
187	32
188	57
189	90
190	22
191	82
192	103
193	90
194	37
195	137
196	39
197	38
198	22
199	61
200	18
201	57
202	8
NA.26	NA
204	57
205	132
206	63
207	95
208	29
209	60
210	38
211	82
212	64
NA.27	NA
NA.28	NA
215	103
216	7
NA.29	NA
218	130
219	7
NA.30	NA
221	83
222	91
223	50
224	14
NA.31	NA
226	30
227	25
228	24
229	43
230	200
231	65
232	40
233	40
234	55
235	142
NA.32	NA
237	67
238	65
239	54
NA.33	NA
241	18
242	63
NA.34	NA
244	78
245	119
246	72
247	89
248	50
249	25
250	141
251	25
252	46
253	15
254	60
255	11
NA.35	NA
257	38
258	32
259	13
260	11
261	28
262	36
263	13
264	57
265	48
266	18
267	77
268	23
269	158
270	64
271	29
272	107
273	32
274	70
275	50
276	9
277	71
278	20
279	7
280	137
281	49
282	48
283	12
284	84
285	187
286	32
287	26
288	47
289	130
290	9
291	130
292	22
293	8
294	29
NA.36	NA
296	39
297	52
NA.37	NA
299	19
300	47
301	200
302	156
303	20
304	18
305	93
306	16
307	33
308	18
309	12
310	50
311	77
312	8
313	47
314	26
315	96
316	117
317	109
318	31
319	41
320	84
321	42
322	148
323	16
324	41
NA.38	NA
326	25
327	104
328	101
329	160
NA.39	NA
331	143
332	11
NA.40	NA
334	21
335	15
NA.41	NA
337	108
338	36
339	236
340	35
341	16
342	94
NA.42	NA
344	14
345	10
346	11
347	10
348	19
349	4
350	74
351	73
352	33
353	26
354	54
355	16
356	56
357	56
358	51
NA.43	NA
360	112
361	36
362	82
363	107
NA.44	NA
365	96
366	36
367	39
368	37
369	122
NA.45	NA
371	27
NA.46	NA
373	35
374	19
375	58
376	10
377	14
378	11
379	64
380	38
381	11
NA.47	NA
NA.48	NA
384	124
385	49
NA.49	NA
387	29
388	47
389	54
390	7
391	22
392	14
393	12
394	133
395	54
396	53
397	29
398	51
399	155
400	34
401	19
402	13
403	65
404	15
405	96
406	233
NA.50	NA
408	111
409	116
NA.51	NA
411	53
412	13
413	183
414	16
415	34
416	38
417	49
418	14
419	86
420	23
421	30
422	47
423	16
424	56
425	18
NA.52	NA
NA.53	NA
428	119
429	52
430	93
431	40
NA.54	NA
433	314
434	90
435	91
436	61
437	27
NA.55	NA
439	37
440	47
441	111
442	13
443	15
444	42
445	9
446	65
NA.56	NA
NA.57	NA
449	19
450	15
451	27
452	24
453	60
454	26
455	48
456	62
457	11
458	32
459	47
NA.58	NA
461	23
462	24
463	92
464	116
465	16
466	5
467	54
NA.59	NA
469	37
470	45
NA.60	NA
472	10
473	11
474	45
NA.61	NA
476	31
477	20
478	65
479	74
480	40
481	49
482	18
483	31
484	45
485	104
486	157
487	50
488	27
NA.62	NA
490	12
491	86
492	92
NA.63	NA
494	32
495	95
496	10
497	26
498	20
499	67
500	26
501	11
NA.64	NA
503	131
504	16
505	37
506	21
NA.65	NA
508	143
509	17
NA.66	NA
511	17
512	20
NA.67	NA
514	60
515	24
NA.68	NA
517	13
NA.69	NA
NA.70	NA
520	67
521	19
522	9
523	23
524	70
525	70
NA.71	NA
527	201
528	93
NA.72	NA
NA.73	NA
531	38
532	106
533	20
534	19
535	30
536	86
537	171
538	31
539	175
540	69
541	12
542	83
NA.74	NA
544	21
545	8
546	105
547	74
548	67
549	11
550	27
551	87
552	40
553	66
554	24
NA.75	NA
556	16
557	48
558	15
559	120
NA.76	NA
561	64
562	47
563	99
564	43
565	46
566	33
567	37
568	57
569	57
570	70
571	59
NA.77	NA
573	38
574	41
575	36
576	13
577	60
578	31
579	10
580	42
581	73
582	38
583	56
584	51
585	93
586	49
587	27
588	36
589	39
590	11
591	42
592	144
593	72
594	38
595	9
596	95
597	63
598	70
599	80
600	56
601	54
602	185
603	86
604	16
605	45
606	63
607	13
608	56
609	74
610	79
611	79
612	87
613	136
614	33
NA.78	NA
616	182
617	75
618	88
619	57
NA.79	NA
621	20
622	221
623	45
624	74
625	40
626	8
NA.80	NA
NA.81	NA
629	18
630	29
631	19
632	67
633	14
634	45
635	107
636	17
637	69
638	22
639	28
640	63
641	27
642	25
643	206
644	89
645	56
646	86
647	35
648	54
649	95
651	23
652	34
NA.82	NA
654	38
655	13
656	44
657	24
658	30
659	38
660	24
661	32
662	11
663	16
664	65
NA.83	NA
666	19
667	57
668	58
669	117
670	41
671	47
672	31
673	93
674	15
675	160
676	17
677	23
678	219
679	42
NA.84	NA
681	43
682	8
683	12
684	40
685	50
686	14
687	74
688	22
689	74
690	52
691	51
692	16
NA.85	NA
694	119
695	50
696	50
697	43
698	24
699	108
700	158
701	87
702	39
703	36
704	12
NA.86	NA
706	101
707	45
708	15
709	8
710	33
711	34
712	15
713	20
NA.87	NA
NA.88	NA
716	75
717	22
718	115
719	15
720	106
721	14
722	68
723	26
724	31
725	153
726	37
727	24
728	142
729	30
730	21
731	108
732	20
733	71
734	137
735	22
736	136
737	20
738	95
739	22
740	54
741	49
742	71
743	78
744	40
745	34
746	23
747	75
748	73
749	55
750	34
751	17
752	148
753	101
754	42
755	62
NA.89	NA
757	17
758	9
759	24
NA.90	NA
761	171
NA.91	NA
763	39
764	72
765	13
766	101
767	56
768	71
769	139
770	54
771	117
772	22
773	166
774	56
775	193
776	9
777	28
NA.92	NA
779	51
780	18
NA.93	NA
782	28
783	42
784	59
785	28
786	16
787	14
788	27
789	37
790	46
791	68
792	30
793	47
794	28
795	14
796	26
NA.94	NA
798	185
799	12
NA.95	NA
801	19
802	72
803	174
NA.96	NA
805	79
806	247
807	21
NA.97	NA
809	18
810	92
811	21
812	9
813	10
814	13
815	36
NA.98	NA
817	136
818	85
819	192
820	11
821	59
822	36
823	26
824	24
825	76
826	18
827	26
828	155
NA.99	NA
830	30
831	147
NA.100	NA
833	28
834	55
NA.101	NA
836	43
837	72
838	107
839	54
NA.102	NA
841	15
842	106
843	60
844	20
845	19
846	17
NA.103	NA
848	26
849	55
850	21
851	27
852	90
NA.104	NA
854	57
855	49
856	153
857	84
858	43
859	14
860	107
861	61
862	203
NA.105	NA
864	175
865	32
866	58
867	69
868	38
NA.106	NA
870	61
871	37
872	14
873	37
874	39
875	215
876	107
877	169
NA.107	NA
879	9
880	150
881	72
882	22
883	22
884	160
885	161
886	29
887	25
888	31
889	63
890	317
891	112
892	25
893	126
894	18
895	22
896	127
897	46
898	34
899	112
900	72
901	30
902	73
NA.108	NA
904	55
905	15
906	61
907	14
908	88
909	17
910	109
911	131
912	67
913	8
914	35
915	24
916	25
917	42
918	124
919	28
920	54
NA.109	NA
922	24
923	18
924	11
925	37
NA.110	NA
927	135
928	248
929	80
930	57
931	8
932	154
933	40
934	45
NA.111	NA
NA.112	NA
937	72
938	257
939	8
940	25
941	12
942	22
943	98
NA.113	NA
945	5
946	90
947	117
948	14
949	51
950	25
951	143
952	126
953	149
954	57
955	36
NA.114	NA
957	9
958	41
959	69
960	21
961	32
962	10
963	28
964	50
965	23
966	75
967	7
968	111
969	62
NA.115	NA
971	79
972	106
973	32
974	200
975	25
976	20
977	90
NA.116	NA
979	47
NA.117	NA
981	39
982	27
983	65
984	72
985	40
NA.118	NA
987	88
988	57
NA.119	NA
990	75
991	55
992	78
NA.120	NA
NA.121	NA
995	34
996	19
997	183
998	39
999	28
1000	224
1001	25
1002	28
1003	16
1004	76
1005	25
1006	13
1007	45
1008	15
1009	180
1010	94
1011	169
1012	23
1013	129
1014	84
1015	37
1016	15
1017	93
1018	220
1019	85
1020	94
1021	29
1022	71
1023	48
NA.122	NA
1025	49
1026	86
1027	68
1028	24
NA.123	NA
1030	38
1031	19
1032	48
1033	29
1034	159
1035	62
1036	46
1037	52
1038	165
1039	60
1040	61
1041	164
1042	168
1043	15
1044	147
NA.124	NA
NA.125	NA
1047	226
1048	131
NA.126	NA
1050	107
1051	63
1052	42
1053	42
NA.127	NA
1055	33
1056	249
NA.128	NA
1058	193
1059	18
1060	37
NA.129	NA
1062	168
1063	7
1064	43
1065	9
1066	25
1067	17
NA.130	NA
1069	41
NA.131	NA
1071	25
1072	17
1073	152
1074	51
1075	17
1076	24
1077	10
1078	13
1079	230
1080	28
1081	19
1082	218
1083	6
NA.132	NA
1085	54
1086	15
NA.133	NA
1088	37
1089	42
1090	102
1091	33
1092	20
1093	83
1094	132
1095	69
1096	30
1097	107
1098	66
1099	62
1100	75
NA.134	NA
1102	63
1103	148
1104	46
1105	32
1106	44
1107	106
1108	14
1109	16
1110	68
1111	18
1112	69
1113	61
1114	23
1115	42
1116	11
1117	77
1118	93
1119	149
1120	12
1121	242
1122	23
1123	19
1124	82
1125	23
NA.135	NA
1127	7
NA.136	NA
NA.137	NA
1130	37
1131	36
1132	21
1133	27
1134	20
1135	87
1136	95
1137	65
1138	10
1139	53
1140	42
1141	80
1142	135
1143	31
1144	67
NA.138	NA
1146	15
1147	77
1148	76
NA.139	NA
1150	34
1151	39
NA.140	NA
NA.141	NA
1154	61
1155	138
NA.142	NA
1157	10
1158	93
1159	21
1160	30
1161	52
1162	57
1163	61
NA.143	NA
1165	64
1166	32
1167	46
1168	37
1169	66
1170	24
NA.144	NA
1172	6
1173	48
1174	75
1175	204
1176	44
1177	78
1178	35
1179	79
1180	29
1181	37
1182	202
1183	13
1184	8
1185	153
1186	53
1187	45
1188	23
1189	41
1190	41
1191	31
1192	12
1193	11
1194	22
1195	45
1196	22
1197	35
1198	31
1199	53
1200	58
1201	44
1202	17
1203	142
NA.145	NA
1205	47
1206	75
1207	40
1208	70
1209	30
1210	64
1211	14
1212	28
1213	43
1214	4
1215	62
1216	72
1217	16
1218	16
1219	48
1220	85
1221	68
NA.146	NA
NA.147	NA
1224	75
1225	46
NA.148	NA
NA.149	NA
1228	29
1229	79
1230	26
1231	56
1232	42
1233	145
1234	42
NA.150	NA
1236	10
1237	28
1238	245
1239	33
1240	15
1241	50
1242	94
1243	18
1244	8
NA.151	NA
1246	119
1247	50
1248	14
1249	31
1250	41
1251	30
1252	50
1253	64
1254	81
1255	47
1256	44
1257	13
1258	68
1259	47
1260	46
1261	186
1262	62
1263	58
1264	14
1265	31
1266	69
1267	33
1268	199
1269	20
1270	25
1271	10
1272	40
1273	28
NA.152	NA
1275	67
1276	187
1277	21
1278	17
1279	10
1280	58
1281	196
1282	26
1283	20
1284	44
1285	33
NA.153	NA
1287	20
1288	17
1289	62
1290	14
1291	35
1292	22
1293	166
NA.154	NA
NA.155	NA
NA.156	NA
1297	103
1298	128
1299	34
1300	16
1301	171
1302	47
1303	28
1304	13
1305	48
1306	23
1307	17
1308	79
1309	17
1310	41
1311	30
1312	152
NA.157	NA
1314	19
1315	66
1316	26
1317	70
1318	26
1319	124
1320	132
1321	17
1322	56
1323	156
1324	21
1325	54
1326	67
1327	31
1328	47
1329	12
1330	198
NA.158	NA
1332	43
1333	60
1334	17
1335	66
1336	10
1337	53
1338	55
1339	32
NA.159	NA
1341	19
NA.160	NA
1343	26
1344	87
1345	67
1346	30
1347	24
1348	119
1349	87
1350	15
1351	13
1352	35
1353	106
1354	89
1355	35
1356	89
1357	92
1358	57
1359	46
1360	27
1361	52
1362	43
1363	29
NA.161	NA
1365	31
1366	55
NA.162	NA
1368	62
1369	75
1370	28
1371	66
1372	21
1373	54
1374	38
1375	46
NA.163	NA
NA.164	NA
1378	49
1379	107
1380	11
1381	49
1382	143
NA.165	NA
1384	129
1385	22
1386	31
NA.166	NA
1388	60
1389	124
1390	36
NA.167	NA
1392	169
1393	25
1394	33
1395	199
1396	8
1397	26
1398	72
1399	19
1400	36
1401	31
1402	12
NA.168	NA
1404	23
1405	74
1406	21
1407	11
1408	17
1409	112
NA.169	NA
1411	12
1412	51
1413	33
1414	6
1415	43
1416	43
NA.170	NA
1418	19
1419	37
1420	130
NA.171	NA
1422	30
1423	17
1424	132
1425	21
1426	120
1427	125
NA.172	NA
1429	23
1430	21
NA.173	NA
NA.174	NA
1433	47
NA.175	NA
1435	12
1436	57
1437	43
1438	33
1439	155
NA.176	NA
1441	36
NA.177	NA
1443	48
1444	83
1445	17
1446	38
1447	12
1448	20
1449	172
1450	149
1451	17
1452	114
NA.178	NA
1454	39
1455	119
1456	40
1457	24
1458	61
NA.179	NA
1460	11
1461	24
NA.180	NA
1463	161
1464	23
1465	67
1466	12
NA.181	NA
1468	14
1469	37
1470	83
1471	191
1472	85
1473	88
1474	82
1475	28
1476	19
1477	175
1478	37
1479	16
1480	30
1481	113
1482	96
1483	103
1484	97
1485	29
1486	28
1487	44
1488	8
1489	39
1490	48
1491	21
1492	49
1493	108
1494	58
1495	23
1496	68
1497	27
1498	10
1499	134
1500	96
1501	5
1502	35
1503	44
1504	12
1505	10
1506	82
1507	58
1508	40
1509	114
1510	65
1511	22
1512	39
1513	63
1514	54
NA.182	NA
1516	30
1517	12
NA.183	NA
1519	20
1520	67
1521	76
1522	91
1523	44
1524	12
1525	24
1526	10
1527	17
1528	47
1529	17
1530	4
1531	95
1532	68
1533	21
1534	82
1535	63
1536	17
1537	66
NA.184	NA
1539	157
1540	27
1541	139
1542	12
NA.185	NA
1544	33
1545	42
NA.186	NA
1547	65
1548	120
1549	73
1550	17
NA.187	NA
1552	241
1553	30
1554	37
1555	87
1556	19
1557	185
1558	9
1559	236
NA.188	NA
1561	91
1562	25
1563	33
1564	38
1565	201
1566	26
1567	15
1568	91
1569	179
1570	15
1571	36
1572	21
1573	69
1574	14
NA.189	NA
1576	89
NA.190	NA
1578	31
1579	41
1580	11
1581	114
1582	63
NA.191	NA
1584	95
1585	31
NA.192	NA
1587	10
1588	22
1589	28
1590	79
1591	14
1592	38
1593	190
1594	40
NA.193	NA
1596	18
1597	66
1598	37
1599	74
1600	121
1601	239
1602	19
1603	11
1604	38
1605	24
1606	26
NA.194	NA
1608	16
1609	28
1610	66
1611	11
1612	130
NA.195	NA
1614	13
1615	56
1616	70
1617	63
1618	16
1619	26
1620	120
1621	45
1622	8
NA.196	NA
1624	6
1625	23
1626	18
NA.197	NA
1628	26
1629	53
1630	94
NA.198	NA
1632	25
1633	164
NA.199	NA
1635	44
1636	73
1637	18
1638	83
1639	74
1640	22
1641	75
1642	34
1643	23
NA.200	NA
1645	359
1646	14
1647	33
NA.201	NA
1649	91
1650	13
1651	97
1652	78
1653	6
1654	13
1655	11
1656	24
1657	51
1658	18
1659	14
1660	46
1661	84
1662	123
1663	61
1664	73
1665	138
1666	94
1667	18
1668	103
NA.202	NA
1670	78
1671	39
1672	78
1673	165
1674	64
1675	41
1676	49
1677	22
1678	22
NA.203	NA
1680	97
1681	36
1682	11
1683	35
1684	23
1685	46
1686	37
1687	33
1688	21
1689	38
NA.204	NA
1691	18
1692	74
1693	90
1694	6
1695	45
1696	35
1697	108
1698	36
1699	49
1700	117
1701	24
1702	85
NA.205	NA
1704	38
1705	127
1706	39
1707	114
1708	20
NA.206	NA
1710	64
1711	33
1712	22
1713	108
1714	10
1715	108
1716	41
1717	52
1718	5
NA.207	NA
1720	11
1721	86
1722	24
1723	22
1724	33
1725	23
1726	20
1727	14
1728	23
1729	22
1730	78
1731	31
1732	61
1733	47
1734	46
1735	28
1736	150
1737	83
1738	41
1739	18
1740	82
1741	82
1742	24
1743	55
1744	36
1745	183
NA.208	NA
1747	10
1748	18
1749	11
NA.209	NA
1751	71
1752	11
1753	31
1754	28
NA.210	NA
1756	82
1757	63
1758	16
1759	21
1760	25
NA.211	NA
1762	11
NA.212	NA
1764	55
1765	39
1766	43
NA.213	NA
1768	33
1769	21
NA.214	NA
1771	28
1772	69
1773	77
1774	113
NA.215	NA
1776	26
1777	94
NA.216	NA
1779	104
1780	6
NA.217	NA
1782	24
1783	38
NA.218	NA
1785	36
1786	60
1787	14
1788	67
1789	157
1790	128
1791	15
1792	165
1793	27
1794	36
1795	77
1796	45
1797	44
1798	48
NA.219	NA
1800	24
1801	115
1802	71
1803	14
1804	17
1805	43
1806	69
1807	61
1808	18
1809	33
1810	69
1811	94
1812	67
1813	41
1814	40
1815	87
1816	28
1817	24
1818	42
1819	64
1820	14
1821	119
1822	55
1823	88
1824	21
1825	49
1826	30
1827	26
1828	35
1829	67
NA.220	NA
1831	133
NA.221	NA
1833	88
NA.222	NA
1835	56
1836	53
1837	83
1838	121
1839	61
NA.223	NA
1841	183
1842	32
1843	39
1844	87
1845	14
1846	76
1847	18
1848	36
1849	88
1850	37
1851	21
NA.224	NA
1853	66
1854	61
1855	17
1856	44
NA.225	NA
1858	30
1859	18
1860	65
1861	82
1862	24
1863	106
1864	10
1865	202
1866	31
1867	144
1868	21
1869	78
1870	68
1871	57
NA.226	NA
1873	107
1874	30
NA.227	NA
1876	108
NA.228	NA
1878	60
1879	37
1880	111
1881	52
1882	94
1883	56
1884	18
1885	9
1886	15
1887	31
1888	65
NA.229	NA
1890	8
1891	28
1892	53
1893	18
1894	66
1895	130
1896	119
1897	46
1898	35
1899	18
1900	31
1901	49
1902	10
1903	19
1904	43
1905	5
1906	27
1907	11
NA.230	NA
1909	13
1910	16
1911	9
1912	39
1913	19
NA.231	NA
NA.232	NA
1916	6
1917	224
1918	32
1919	110
NA.233	NA
1921	84
1922	29
1923	65
1924	47
NA.234	NA
1926	36
1927	19
1928	19
1929	183
1930	149
1931	9
1932	86
NA.235	NA
1934	9
1935	56
1936	18
NA.236	NA
1938	11
NA.237	NA
1940	96
1941	25
1942	22
1943	29
1944	201
NA.238	NA
1946	83
1947	41
1948	36
1949	11
1950	165
NA.239	NA
1952	40
1953	6
1954	24
1955	79
1956	45
1957	52
1958	61
1959	34
1960	13
1961	56
1962	46
1963	16
1964	71
1965	64
1966	35
NA.240	NA
1968	43
1969	26
1970	21
1971	24
1972	9
1973	17
1974	31
1975	41
1976	21
1977	85
1978	28
NA.241	NA
1980	158
1981	13
1982	35
1983	85
NA.242	NA
1985	21
1986	21
1987	42
1988	87
1989	56
1990	58
1991	89
1992	158
1993	16
1994	49
1995	52
1996	35
NA.243	NA
1998	20
1999	43
2000	61
[truncated: 2,977 more rows]
