# Supplementary material for: Measuring exposure to misinformation from political elites on Twitter
Source: Nat Commun. 2022 Nov 21;13:7144. doi: 10.1038/s41467-022-34769-6 (PMC9681735; doi:10.1038/s41467-022-34769-6)
Supplement: Supplementary file 4 — Source Data [file 41467_2022_34769_MOESM4_ESM.zip › Source Data/SI_Table10.csv]

Cluster 1	Cluster 2	Cluster 3
The New York Times	The Hill	The White House
CNN	SportsCenter	Charlie Kirk
The Washington Post	ESPN	Fox News
Barack Obama	Bleacher Report	Donald Trump Jr.
ABC News	Mashable	James Woods,
Kyle Griffin	MLB	ULTRA POSO 🇺🇸
Joe Biden	AFP News Agency	Ted Cruz
NBC News	Darren Rovell	The Wall Street Journal
The Associated Press	Adam Schefter	Ryan Fournier
