# Supplementary material for: Measuring exposure to misinformation from political elites on Twitter
Source: Nat Commun. 2022 Nov 21;13:7144. doi: 10.1038/s41467-022-34769-6 (PMC9681735; doi:10.1038/s41467-022-34769-6)
Supplement: Supplementary file 4 — Source Data [file 41467_2022_34769_MOESM4_ESM.zip › Source Data/fig1d.csv]

	followers_count
1	4436
2	7945
4	204803
5	26590
7	0
8	139767
9	11992
10	2400
11	91581
12	58672
13	58672
14	77979
15	4889
16	43321
17	17871
18	67824
19	1573
20	6628
21	2988303
22	40570
23	8386
25	754715
26	7699
27	7699
28	5508
29	59157
30	8522
31	20916
32	1725589
34	61057
35	604228
36	1931934
38	10733
39	1959714
40	5325
41	12748841
44	2833101
46	1874
47	48308
48	9443
51	2947
52	2625
54	319
56	129708857
57	127019
58	6075
59	25245
60	21600
63	4051
64	15270742
65	1992627
66	7123
68	46676
69	13238295
70	221441
71	132131
72	910076
73	10974944
74	3631
75	3133947
76	114250
77	4735
79	49952
80	209560
81	44768
82	3486
83	26304
84	71857
86	3113
87	1465952
89	123397
90	1167560
91	12486
92	3247
93	7169
94	83403
95	494931
97	2319
99	23544
100	621239
104	6819
106	19453
107	67319
108	3341
110	785
113	195200
115	3136
116	44895
118	1702641
119	399
121	5803
122	202329
123	10654
124	10577
127	1036600
128	18987
129	7537
130	13089
131	646957
132	2141150
134	604315
135	715577
136	28249
138	3152
139	520539
140	7008
141	146363
142	27717
143	17050
146	14797
147	18715
148	31858
149	1163
152	19248
154	4914243
155	21341
156	10353
157	4601
159	2650
160	1209
162	256949
163	6234
164	4313
165	2226
166	1932841
168	1076755
172	104335
173	274363
174	13358
176	1413895
177	7349
178	157829
179	14232
181	979064
183	11137
184	231241
185	334816
187	1543
188	229265
189	229263
190	2936
192	9706
195	5850
196	103312
197	46692
201	1257908
202	5094
203	1767716
206	6875942
207	6857
208	4318
209	1383836
210	659625
211	9991
212	21905
214	1098
216	263897
217	905
220	265283
221	93
222	13086
223	69700
224	124772
225	2220
226	350131
227	14524
228	175147
229	34914
230	6271
232	34
234	1902
235	175137
238	1077384
240	246188
241	99887
242	576100
243	2093
244	318750
245	328
249	5622
250	258841
251	258841
252	5736238
253	198773
254	5055
255	826
257	11
258	2171
260	82290
261	22885
262	12452
263	49471
264	107234
265	5013
266	1765
267	2292
268	1124
270	9847
271	2325199
272	549
273	119724
274	40597
276	2557
279	576
281	63617
282	30222
285	1961439
286	11973
289	8963
290	6373
291	1324
293	79549
295	234411
296	68621
298	77494
299	9034
301	93766
302	93766
303	21038
304	10794
305	38773
306	67
307	7942
308	1300890
310	2720982
311	1279594
312	96486
313	6934
314	365049
315	51027
316	858318
318	10379
320	140175
321	306720
322	237608
323	87398
324	280420
325	178235
326	33870
327	97078
328	15923
330	87198
331	410623
332	1656575
333	48119
334	34176
335	214093
336	92278
337	25990
338	10527
339	1041273
340	617447
341	1593058
342	8093
343	1125693
344	115028
345	2232
346	70538
348	34191
349	21754
350	950832
351	647422
352	7869
353	33052
355	213105
357	30874455
358	4116
359	96399
360	38193
361	1081496
362	6437
364	183803
366	5712495
369	3015858
370	3739261
371	22168
372	221893
373	8324
375	10220536
376	9209
377	17117
379	105864
380	2537
381	3334413
382	214874
383	13389
384	3226
385	52308
387	12309
389	46736
390	2797
391	217348
392	105600
395	9398
396	21306
397	1347971
398	14450
399	5608
400	8518
401	689064
402	2405
403	82463
404	3259
405	109334
406	12034
407	73449
408	116
409	5265
410	165615
412	1053059
416	2053616
417	10427
418	193181
419	71
420	8891
421	6271
422	11550
423	844
424	3746
426	23942
427	280747
428	30813254
430	13204
431	5167
432	29485
433	2788517
435	12669
437	15266
438	307369
439	39605
440	13499
441	4654
442	3891
443	929227
444	3450915
446	64276
447	4730
449	4294
450	2746
451	27344
452	14558
453	437
454	17075
456	6861
457	99593
458	27241
459	51857
461	1188182
462	34620
463	15341
464	3679265
465	33732
467	2032395
470	9373
471	18294
472	6343
473	479367
475	29709
476	1628775
477	581170
478	2310
481	18624203
482	632919
483	398272
485	6159
486	35
487	10895
488	4130
491	838428
492	182234
493	23327
494	7372
495	2020928
496	55677
497	1283
498	372936
499	6048
500	1000969
501	9029
502	3368786
503	57389
504	19670
505	6270
506	136498
507	7760
508	3865
509	7764
510	68048
514	491479
515	10455
518	26918
519	883
521	16431
522	705433
523	3411243
524	22743
525	773
526	17871
527	5252
528	23030
529	1255
530	876995
531	5734
534	27784
536	2852825
537	30183
538	157195
539	2094767
540	10815
541	1699
542	30465
544	29023
545	31706
546	5099
548	18919
550	1982414
552	3533
554	3072
555	9779
557	17049
558	143353
559	2152136
560	8901
561	6641
562	22409
563	291
564	5540
565	12006
566	18797
567	10549
568	10537498
569	1220814
570	1534
571	15791
572	11057
573	7220
575	16568
576	40029
577	2865
580	6
581	64477
582	2279
583	4831
584	4607
585	3292
586	44852
587	878435
588	6375
589	24681
590	23729
593	487875
594	16366
596	347
597	321024
598	6105
599	121793
600	27562
601	204734
602	2804827
604	4819
605	8874
606	47666
607	11317
608	1065748
610	222718
611	32647
613	54900
614	4962
615	12
616	18347
617	13372
618	130834
619	14822
620	3760
621	54796
623	201774
624	2495011
625	655
626	32571
628	273663
629	214312
630	2035237
631	12317
632	20753439
633	11699
634	28340
635	5932054
636	2711600
637	482
638	136195
639	6155
640	7121
641	1646
642	119523
643	7251
644	1953760
645	2103955
646	286
648	34172
649	6045520
652	2162
653	14719
654	410
655	380326
658	10609
659	211468
660	6537
661	18341
662	171647
663	27418
664	14162
667	2228400
668	62119
670	17642
671	101061
672	2019309
673	831
676	682474
677	476553
679	12770
680	20771
681	27731
684	1753
685	840217
686	88795
687	65993
688	114603
689	714
690	11674
692	2570932
693	246360
694	403
695	72291
698	38401
699	5898
700	28965
702	108399
703	1681
704	9960
707	6496
708	1236074
709	21438
710	2991
712	93560
713	12576
714	4128
715	43133
716	30541
717	11962
718	683
719	4278
720	4148
721	13501
724	235133
725	10683
726	4613340
727	74145
729	5238
730	70205
732	3499083
733	6006
734	9271
735	26437
737	7431
738	79324
739	24839
742	32733958
743	311210
744	15088
746	54056
748	17401
749	1435
750	457330
751	36727
752	136387
753	111840
754	87446
755	14109
757	20
759	3218741
760	3731
761	18134
762	19825
763	1617
764	1363508
765	189
766	2220747
767	2735852
768	2398996
769	21280
770	7377
771	3910
772	13473
773	1986
774	870644
776	7135
777	4328
780	23759
781	27300
782	672671
786	44797
787	147
788	42345
789	76590
790	38131
791	34516
793	18856
794	2593
795	19024
796	4446
797	84315
798	14974
799	27896
800	7107
801	655197
802	21773
805	27834
808	106636
809	494264
810	18505
812	86173
813	11318
815	4195
816	32939
817	32003
819	104162
820	13951
821	12302
822	33536
823	44679
824	55414
825	30312
826	17841
827	1179
828	34897
830	13771
831	28941
832	24281
834	1212910
835	5409
836	56616
837	9398
839	15139
840	39830
841	32906
842	397052
844	54044
845	24959
846	112609
847	40833
848	1340717
849	39473
850	32664
851	31237
852	20621
853	37644
854	4160
856	36257
857	37863
858	14319
859	9768
860	14033
861	17524
862	19112
863	925
864	16148
865	2403
866	5259
868	31485
870	13281
872	3209
873	6551
874	1922
878	178143
879	43693
880	4101
881	138479
882	7425
883	23025
885	343948
886	75340
887	4426
888	4732
889	5565
890	16678
891	21499
893	261127
894	633
899	115116
900	1567
901	1298
903	19999
904	29786
905	29606
906	15429
907	110
908	288910
909	437001
910	25796
911	692600
912	44691
913	514413
914	37185
916	125282
917	6953
918	84202
919	1146078
921	49221
923	10312
924	117119
925	91075
926	708
927	25843
928	774336
930	1378967
932	9721
933	1361
935	4943456
936	144094
938	264883
939	37587
940	51635
941	5360911
942	424645
943	5515
944	1020931
945	14193
946	115270
947	18902
948	36739
949	17115
950	421211
951	91733
952	312850
953	35323
954	84437
957	106443
958	271295
959	80944
960	2472
962	137406
963	17214
964	307723
965	13454
966	112287
967	173624
968	561428
969	726574
970	20226
971	155952
972	22074
973	67372
974	1001
975	2953
976	2677
977	48726
979	8338
980	199403
981	409781
982	120383
983	145630
984	113401
985	40397
986	337393
988	435299
989	376753
990	180510
991	85226
992	16596
993	4046
994	55887
995	145160
996	58156
997	5625
998	126262
999	762635
1000	1497154
1002	1608930
1003	106453
1004	506213
1006	2906993
1007	112382
1008	1640
1009	17921
1010	247608
1012	7244
1013	115634
1014	86661
1015	351148
1016	162094
1017	253503
1018	134605
1019	12192079
1020	3265673
1021	63231
1022	503048
1023	4007
1025	6247
1026	11502
1027	2156211
1028	120097
1030	394136
1031	164832
1032	6928515
1033	476178
1035	150769
1036	6911
1038	8506
1039	747074
1040	573
1041	1651
1042	89560
1043	379989
1044	4113
1045	1541
1046	3394
1047	79217
1049	1323734
1050	7115221
1051	803
1052	3482410
1053	26075
1056	2643129
1057	72
1058	933
1059	118858
1060	17518
1061	19244268
1062	283962
1063	36058
1066	231885
1067	105281
1069	136795
1073	13520
1075	280836
1076	156125
1077	53644
1078	47285
1079	27533
1081	39406
1084	800492
1085	15551
1086	4462387
1088	1638003
1089	352791
1090	3197
1092	85171
1093	84867
1094	60294
1095	4386
1097	48303
1098	2129075
1099	461010
1100	157968
1101	36
1102	663748
1103	40671
1104	37494
1106	996848
1108	58778
1109	161135
1112	22692
1113	17721
1114	8034
1115	172281
1116	27766
1117	169662
1118	11192
1119	14
1120	5411
1121	6054
1122	106154
1124	6870
1125	21207
1126	43780
1127	434444
1128	338
1129	64388
1131	4533076
1132	1108263
1133	9193
1136	34663
1138	161509
1140	19380
1141	40416
1143	6622
1144	1056348
1145	2805
1146	30202
1147	7109
1148	3310
1149	705
1150	49259
1151	692
1152	282510
1153	10154638
1155	4579
1156	208576
1157	13330
1158	151622
1159	1616157
1161	19582
1162	1579
1163	3558
1164	43885
1166	2518
1167	21745
1169	64665
1170	9974
1171	7833
1172	13987
1173	57091
1174	12241
1175	66
1176	2797
1177	26759
